# Supplementary material for: Genomic contextualisation of ancient DNA molecular data from an Argentinian fifth pandemic Vibrio cholerae infection
Source: Microb Genom. 2021 Jun 15;7(6):000580. doi: 10.1099/mgen.0.000580 (PMC8461468; doi:10.1099/mgen.0.000580)
Supplement: Supplementary material 1 [file mgen-7-0580-s001.xlsx]

## Sheet: Table S1
qseqid	sseqid	pident	length	mismatch	gapopen	qstart	qend	sstart	send	evalue	bitscore	genome
ce1	ERS2493687|SC|contig000035	99.13	115	1	0	1	115	1248	1362	2.32e-53	203	26268_1#188.spades.gff
ce1	|SC|contig000024	99.13	115	1	0	1	115	4952	5066	2.36e-53	203	SRR227317.gff
ce1	ERS2493975|SC|contig000001	99.13	115	1	0	1	115	1382	1268	2.39e-53	203	26237_7#44.spades.gff
ce1	ERS2493600|SC|contig000033	99.13	115	1	0	1	115	95	209	2.39e-53	203	26268_1#103.spades.gff
ce1	ERS2493978|SC|contig000043	99.13	115	1	0	1	115	4106	4220	2.42e-53	203	26237_7#47.spades.gff
ce1	ERS2493979|SC|contig000042	99.13	115	1	0	1	115	4106	4220	2.42e-53	203	26237_7#48.spades.gff
ce1	ERS2493980|SC|contig000040	99.13	115	1	0	1	115	4107	4221	2.42e-53	203	26237_7#49.spades.gff
ce1	ERS2708163|SC|contig000036	99.13	115	1	0	1	115	1203	1089	2.42e-53	203	27059_8#310.spades.gff
ce1	|SC|contig000043	99.13	115	1	0	1	115	693	579	2.43e-53	203	SRR4039816.gff
ce1	ERS2708170|SC|contig000024	99.13	115	1	0	1	115	1495	1609	2.45e-53	203	27059_8#317.spades.gff
ce1	NC_017269_1_2	98.261	115	2	0	1	115	330335	330449	2.74e-52	199	Vibrio_cholerae_LMA3984_4_GCF_000195065_1.gff
ce1	ERS2493611|SC|contig000038	98.261	115	2	0	1	115	3220	3106	2.82e-52	199	26268_1#114.spades.gff
ce1	ERS2493672|SC|contig000043	98.261	115	2	0	1	115	3220	3106	2.82e-52	199	26268_1#173.spades.gff
ce1	|SC|contig000002	98.261	115	2	0	1	115	4638	4752	2.82e-52	199	CNRVC030219_CAACTA.gff
ce1	|SC|contig000009	98.261	115	2	0	1	115	5197	5311	2.82e-52	199	CNRVC030220_CACCGG.gff
ce1	ERS2493687|SC|contig000030	98.261	115	2	0	1	115	838	724	2.83e-52	199	26268_1#188.spades.gff
ce1	ERS2493601|SC|contig000035	98.261	115	2	0	1	115	7583	7469	2.84e-52	199	26268_1#104.spades.gff
ce1	|SC|contig000047	98.261	115	2	0	1	115	157	43	2.84e-52	199	M66.gff
ce1	|SC|contig000034	98.261	115	2	0	1	115	2848	2734	2.84e-52	199	M66.gff
ce1	ERS066584|SC|contig000023	98.261	115	2	0	1	115	1797	1683	2.85e-52	199	7138_2#13.gff
ce1	ERS066584|SC|contig000022	98.261	115	2	0	1	115	8495	8381	2.85e-52	199	7138_2#13.gff
ce1	ERS066584|SC|contig000005	98.261	115	2	0	1	115	18074	17960	2.85e-52	199	7138_2#13.gff
ce1	|SC|contig000007	98.261	115	2	0	1	115	3911	4025	2.86e-52	199	CNRVC030191_CTCAGA.gff
ce1	GCA_009748345.1|SC|contig000415	98.261	115	2	0	1	115	455	341	2.86e-52	199	GCA_009748345.1.gff
ce1	ERS066577|SC|contig000044	98.261	115	2	0	1	115	1	115	2.87e-52	199	7138_2#6.gff
ce1	ERS066577|SC|contig000021	98.261	115	2	0	1	115	1673	1559	2.87e-52	199	7138_2#6.gff
ce1	ERS066577|SC|contig000019	98.261	115	2	0	1	115	699	813	2.87e-52	199	7138_2#6.gff
ce1	|SC|contig000053	98.261	115	2	0	1	115	228	114	2.87e-52	199	BX330286.gff
ce1	|SC|contig000036	98.261	115	2	0	1	115	1121	1007	2.87e-52	199	BX330286.gff
ce1	GCA_009747015.1|SC|contig000023	98.261	115	2	0	1	115	1268	1382	2.87e-52	199	GCA_009747015.1.gff
ce1	ERS066588|SC|contig000025	98.261	115	2	0	1	115	109	223	2.88e-52	199	7138_2#17.gff
ce1	ERS066588|SC|contig000016	98.261	115	2	0	1	115	4939	5053	2.88e-52	199	7138_2#17.gff
ce1	ERS066590|SC|contig000021	98.261	115	2	0	1	115	4939	5053	2.88e-52	199	7138_2#19.gff
ce1	ERS066590|SC|contig000017	98.261	115	2	0	1	115	5011	4897	2.88e-52	199	7138_2#19.gff
ce1	|SC|contig000028	98.261	115	2	0	1	115	20565	20451	2.88e-52	199	CP1037.gff
ce1	GCA_009747365.1|SC|contig000046	98.261	115	2	0	1	115	459	345	2.88e-52	199	GCA_009747365.1.gff
ce1	GCA_009747815.1|SC|contig000085	98.261	115	2	0	1	115	1165	1279	2.88e-52	199	GCA_009747815.1.gff
ce1	|SC|contig000052	98.261	115	2	0	1	115	841	727	2.88e-52	199	Vibrio_cholerae_V52.gff
ce1	|SC|contig000042	98.261	115	2	0	1	115	4673	4787	2.88e-52	199	Vibrio_cholerae_V52.gff
ce1	|SC|contig000027	98.261	115	2	0	1	115	9927	10041	2.89e-52	199	12129_1.gff
ce1	|SC|contig000020	98.261	115	2	0	1	115	1258	1372	2.89e-52	199	12129_1.gff
ce1	|SC|contig000036	98.261	115	2	0	1	115	1266	1380	2.89e-52	199	3569_08.gff
ce1	|SC|contig000028	98.261	115	2	0	1	115	2956	2842	2.89e-52	199	3569_08.gff
ce1	|SC|contig000010	98.261	115	2	0	1	115	109177	109063	2.89e-52	199	3569_08.gff
ce1	ERS044976|SC|contig000027	98.261	115	2	0	1	115	1829	1943	2.89e-52	199	6930_1#16.gff
ce1	ERS044976|SC|contig000017	98.261	115	2	0	1	115	13683	13569	2.89e-52	199	6930_1#16.gff
ce1	ERS066575|SC|contig000028	98.261	115	2	0	1	115	624	510	2.89e-52	199	7138_2#4.gff
ce1	ERS066575|SC|contig000002	98.261	115	2	0	1	115	606520	606634	2.89e-52	199	7138_2#4.gff
ce1	ERS066576|SC|contig000028	98.261	115	2	0	1	115	4939	5053	2.89e-52	199	7138_2#5.gff
ce1	ERS066576|SC|contig000019	98.261	115	2	0	1	115	8162	8048	2.89e-52	199	7138_2#5.gff
ce1	|SC|contig000029	98.261	115	2	0	1	115	4666	4780	2.89e-52	199	CNRVC940059_GGTAGC.gff
ce1	|SC|contig000022	98.261	115	2	0	1	115	4276	4162	2.89e-52	199	CNRVC940059_GGTAGC.gff
ce1	|SC|contig000044	98.261	115	2	0	1	115	5071	5185	2.89e-52	199	CNRVC940060_ACTGAT.gff
ce1	GCA_009747065.1|SC|contig000028	98.261	115	2	0	1	115	696	810	2.89e-52	199	GCA_009747065.1.gff
ce1	GCA_009747165.1|SC|contig000045	98.261	115	2	0	1	115	4159	4045	2.89e-52	199	GCA_009747165.1.gff
ce1	GCA_009747305.1|SC|contig000033	98.261	115	2	0	1	115	697	811	2.89e-52	199	GCA_009747305.1.gff
ce1	GCA_009747565.1|SC|contig000040	98.261	115	2	0	1	115	2719	2833	2.89e-52	199	GCA_009747565.1.gff
ce1	GCA_009748205.1|SC|contig000085	98.261	115	2	0	1	115	1113	999	2.89e-52	199	GCA_009748205.1.gff
ce1	GCA_009748615.1|SC|contig000054	98.261	115	2	0	1	115	526	412	2.89e-52	199	GCA_009748615.1.gff
ce1	GCA_009748885.1|SC|contig000049	98.261	115	2	0	1	115	1792	1678	2.89e-52	199	GCA_009748885.1.gff
ce1	|SC|contig000052	98.261	115	2	0	1	115	222	108	2.89e-52	199	NCTC_8457.gff
ce1	|SC|contig000039	98.261	115	2	0	1	115	1039	925	2.9e-52	199	2012EL_1759.gff
ce1	ERS013128|SC|contig000098	98.261	115	2	0	1	115	134	20	2.9e-52	199	4056_2#8.gff
ce1	ERS013128|SC|contig000069	98.261	115	2	0	1	115	1286	1400	2.9e-52	199	4056_2#8.gff
ce1	ERS013194|SC|contig000128	98.261	115	2	0	1	115	927	1041	2.9e-52	199	4056_7#2.gff
ce1	ERS013191|SC|contig000123	98.261	115	2	0	1	115	1056	1170	2.9e-52	199	4056_7#5.gff
ce1	ERS013191|SC|contig000111	98.261	115	2	0	1	115	1076	962	2.9e-52	199	4056_7#5.gff
ce1	ERS135720|SC|contig000020	98.261	115	2	0	1	115	21	135	2.9e-52	199	8014_8#19.gff
ce1	ERS135734|SC|contig000019	98.261	115	2	0	1	115	4569	4683	2.9e-52	199	8014_8#33.gff
ce1	|SC|contig000021	98.261	115	2	0	1	115	4915	5029	2.9e-52	199	CNRVC030189_TCGAAG.gff
ce1	|SC|contig000015	98.261	115	2	0	1	115	8573	8687	2.9e-52	199	CNRVC030189_TCGAAG.gff
ce1	|SC|contig000016	98.261	115	2	0	1	115	8197	8311	2.9e-52	199	CNRVC030214_CAAAAG.gff
ce1	|SC|contig000014	98.261	115	2	0	1	115	13305	13191	2.9e-52	199	CNRVC030214_CAAAAG.gff
ce1	|SC|contig000017	98.261	115	2	0	1	115	18908	19022	2.9e-52	199	CNRVC030227_TAATCG.gff
ce1	|SC|contig000016	98.261	115	2	0	1	115	10833	10947	2.9e-52	199	CNRVC030227_TAATCG.gff
ce1	|SC|contig000033	98.261	115	2	0	1	115	5071	5185	2.9e-52	199	CNRVC160168_TGACCA.gff
ce1	|SC|contig000057	98.261	115	2	0	1	115	1039	925	2.9e-52	199	CNRVC940058_GAGTGG.gff
ce1	|SC|contig000031	98.261	115	2	0	1	115	1	115	2.9e-52	199	CNRVC940058_GAGTGG.gff
ce1	|SC|contig000028	98.261	115	2	0	1	115	1388	1274	2.9e-52	199	CNRVC940058_GAGTGG.gff
ce1	GCA_009747325.1|SC|contig000057	98.261	115	2	0	1	115	646	532	2.9e-52	199	GCA_009747325.1.gff
ce1	GCA_009747325.1|SC|contig000049	98.261	115	2	0	1	115	2746	2860	2.9e-52	199	GCA_009747325.1.gff
ce1	GCA_009747375.1|SC|contig000063	98.261	115	2	0	1	115	1230	1116	2.9e-52	199	GCA_009747375.1.gff
ce1	GCA_009747445.1|SC|contig000070	98.261	115	2	0	1	115	836	722	2.9e-52	199	GCA_009747445.1.gff
ce1	GCA_009747665.1|SC|contig000055	98.261	115	2	0	1	115	1167	1281	2.9e-52	199	GCA_009747665.1.gff
ce1	GCA_009747685.1|SC|contig000037	98.261	115	2	0	1	115	1501	1387	2.9e-52	199	GCA_009747685.1.gff
ce1	GCA_009747705.1|SC|contig000052	98.261	115	2	0	1	115	3786	3900	2.9e-52	199	GCA_009747705.1.gff
ce1	GCA_009747705.1|SC|contig000045	98.261	115	2	0	1	115	2645	2759	2.9e-52	199	GCA_009747705.1.gff
ce1	GCA_009747745.1|SC|contig000055	98.261	115	2	0	1	115	1163	1277	2.9e-52	199	GCA_009747745.1.gff
ce1	GCA_009747745.1|SC|contig000046	98.261	115	2	0	1	115	1440	1326	2.9e-52	199	GCA_009747745.1.gff
ce1	GCA_009747765.1|SC|contig000055	98.261	115	2	0	1	115	1440	1326	2.9e-52	199	GCA_009747765.1.gff
ce1	GCA_009747845.1|SC|contig000045	98.261	115	2	0	1	115	118	4	2.9e-52	199	GCA_009747845.1.gff
ce1	GCA_009747905.1|SC|contig000073	98.261	115	2	0	1	115	1791	1677	2.9e-52	199	GCA_009747905.1.gff
ce1	GCA_009747945.1|SC|contig000045	98.261	115	2	0	1	115	3844	3958	2.9e-52	199	GCA_009747945.1.gff
ce1	GCA_009748005.1|SC|contig000047	98.261	115	2	0	1	115	463	349	2.9e-52	199	GCA_009748005.1.gff
ce1	GCA_009748035.1|SC|contig000057	98.261	115	2	0	1	115	1167	1281	2.9e-52	199	GCA_009748035.1.gff
ce1	GCA_009748035.1|SC|contig000044	98.261	115	2	0	1	115	1501	1387	2.9e-52	199	GCA_009748035.1.gff
ce1	GCA_009748055.1|SC|contig000040	98.261	115	2	0	1	115	3840	3954	2.9e-52	199	GCA_009748055.1.gff
ce1	GCA_009748085.1|SC|contig000045	98.261	115	2	0	1	115	3815	3929	2.9e-52	199	GCA_009748085.1.gff
ce1	GCA_009748115.1|SC|contig000042	98.261	115	2	0	1	115	4874	4988	2.9e-52	199	GCA_009748115.1.gff
ce1	GCA_009748125.1|SC|contig000051	98.261	115	2	0	1	115	930	816	2.9e-52	199	GCA_009748125.1.gff
ce1	GCA_009748455.1|SC|contig000053	98.261	115	2	0	1	115	3844	3958	2.9e-52	199	GCA_009748455.1.gff
ce1	GCA_009748665.1|SC|contig000055	98.261	115	2	0	1	115	997	883	2.9e-52	199	GCA_009748665.1.gff
ce1	GCA_009748695.1|SC|contig000038	98.261	115	2	0	1	115	3844	3958	2.9e-52	199	GCA_009748695.1.gff
ce1	GCA_009748765.1|SC|contig000037	98.261	115	2	0	1	115	4874	4988	2.9e-52	199	GCA_009748765.1.gff
ce1	GCA_009748775.1|SC|contig000042	98.261	115	2	0	1	115	4870	4984	2.9e-52	199	GCA_009748775.1.gff
ce1	GCA_009748835.1|SC|contig000040	98.261	115	2	0	1	115	4870	4984	2.9e-52	199	GCA_009748835.1.gff
ce1	GCA_009748865.1|SC|contig000043	98.261	115	2	0	1	115	647	533	2.9e-52	199	GCA_009748865.1.gff
ce1	ERS2493864|SC|contig000017	98.261	115	2	0	1	115	5449	5563	2.91e-52	199	26268_1#77.spades.gff
ce1	ERS2493864|SC|contig000012	98.261	115	2	0	1	115	17526	17412	2.91e-52	199	26268_1#77.spades.gff
ce1	ERS032770|SC|contig000041	98.261	115	2	0	1	115	370	256	2.91e-52	199	6353_8#4.gff
ce1	ERS027705|SC|contig000037	98.261	115	2	0	1	115	4939	5053	2.91e-52	199	6437_7#15.gff
ce1	ERS135843|SC|contig000054	98.261	115	2	0	1	115	799	913	2.91e-52	199	8014_8#29.gff
ce1	|SC|contig000021	98.261	115	2	0	1	115	8196	8310	2.91e-52	199	CNRVC030118_CAGGCG.gff
ce1	|SC|contig000018	98.261	115	2	0	1	115	8573	8687	2.91e-52	199	CNRVC030118_CAGGCG.gff
ce1	|SC|contig000019	98.261	115	2	0	1	115	9008	9122	2.91e-52	199	CNRVC030121_CTATAC.gff
ce1	|SC|contig000016	98.261	115	2	0	1	115	8573	8687	2.91e-52	199	CNRVC030121_CTATAC.gff
ce1	|SC|contig000030	98.261	115	2	0	1	115	4013	4127	2.91e-52	199	CNRVC940057_CGTACG.gff
ce1	|SC|contig000020	98.261	115	2	0	1	115	4251	4365	2.91e-52	199	CNRVC940057_CGTACG.gff
ce1	|SC|contig000023	98.261	115	2	0	1	115	6729	6843	2.91e-52	199	ERR632095.gff
ce1	GCA_009746845.1|SC|contig000047	98.261	115	2	0	1	115	1701	1815	2.91e-52	199	GCA_009746845.1.gff
ce1	GCA_009747115.1|SC|contig000042	98.261	115	2	0	1	115	3892	3778	2.91e-52	199	GCA_009747115.1.gff
ce1	GCA_009747245.1|SC|contig000044	98.261	115	2	0	1	115	3892	3778	2.91e-52	199	GCA_009747245.1.gff
ce1	GCA_009747335.1|SC|contig000036	98.261	115	2	0	1	115	1462	1348	2.91e-52	199	GCA_009747335.1.gff
ce1	GCA_009747465.1|SC|contig000063	98.261	115	2	0	1	115	1197	1311	2.91e-52	199	GCA_009747465.1.gff
ce1	GCA_009747465.1|SC|contig000038	98.261	115	2	0	1	115	3854	3968	2.91e-52	199	GCA_009747465.1.gff
ce1	GCA_009747875.1|SC|contig000079	98.261	115	2	0	1	115	1783	1669	2.91e-52	199	GCA_009747875.1.gff
ce1	GCA_009747915.1|SC|contig000044	98.261	115	2	0	1	115	3844	3958	2.91e-52	199	GCA_009747915.1.gff
ce1	GCA_009747955.1|SC|contig000047	98.261	115	2	0	1	115	3844	3958	2.91e-52	199	GCA_009747955.1.gff
ce1	GCA_009747985.1|SC|contig000044	98.261	115	2	0	1	115	1501	1387	2.91e-52	199	GCA_009747985.1.gff
ce1	GCA_009748105.1|SC|contig000063	98.261	115	2	0	1	115	1787	1673	2.91e-52	199	GCA_009748105.1.gff
ce1	GCA_009748105.1|SC|contig000052	98.261	115	2	0	1	115	3840	3954	2.91e-52	199	GCA_009748105.1.gff
ce1	GCA_009748405.1|SC|contig000081	98.261	115	2	0	1	115	667	781	2.91e-52	199	GCA_009748405.1.gff
ce1	ERS2493664|SC|contig000023	98.261	115	2	0	1	115	3098	2984	2.92e-52	199	26268_1#165.spades.gff
ce1	ERS2493664|SC|contig000020	98.261	115	2	0	1	115	15550	15664	2.92e-52	199	26268_1#165.spades.gff
ce1	ERS2493678|SC|contig000010	98.261	115	2	0	1	115	94912	94798	2.92e-52	199	26268_1#179.spades.gff
ce1	ERS013162|SC|contig000086	98.261	115	2	0	1	115	715	601	2.92e-52	199	4056_5#10.gff
ce1	ERS013136|SC|contig000051	98.261	115	2	0	1	115	920	806	2.92e-52	199	4075_3#1.gff
ce1	ERS013136|SC|contig000038	98.261	115	2	0	1	115	6638	6752	2.92e-52	199	4075_3#1.gff
ce1	ERS066581|SC|contig000054	98.261	115	2	0	1	115	109	223	2.92e-52	199	7138_2#10.gff
ce1	ERS066581|SC|contig000026	98.261	115	2	0	1	115	4939	5053	2.92e-52	199	7138_2#10.gff
ce1	ERS066580|SC|contig000033	98.261	115	2	0	1	115	166	52	2.92e-52	199	7138_2#9.gff
ce1	ERS066580|SC|contig000028	98.261	115	2	0	1	115	6333	6219	2.92e-52	199	7138_2#9.gff
ce1	ERS135842|SC|contig000062	98.261	115	2	0	1	115	2	116	2.92e-52	199	8014_8#26.gff
ce1	ERS135842|SC|contig000029	98.261	115	2	0	1	115	186	72	2.92e-52	199	8014_8#26.gff
ce1	ERS135731|SC|contig000024	98.261	115	2	0	1	115	799	913	2.92e-52	199	8014_8#30.gff
ce1	|SC|contig000035	98.261	115	2	0	1	115	122	8	2.92e-52	199	CNRVC030130_AGTTCC.gff
ce1	GCA_009746805.1|SC|contig000071	98.261	115	2	0	1	115	410	296	2.92e-52	199	GCA_009746805.1.gff
ce1	GCA_009748685.1|SC|contig000059	98.261	115	2	0	1	115	647	533	2.92e-52	199	GCA_009748685.1.gff
ce1	GCA_009748685.1|SC|contig000050	98.261	115	2	0	1	115	1501	1387	2.92e-52	199	GCA_009748685.1.gff
ce1	|SC|contig000048	98.261	115	2	0	1	115	4935	5049	2.92e-52	199	RC27.gff
ce1	|SC|contig000031	98.261	115	2	0	1	115	667	781	2.92e-52	199	SRR4039809.gff
ce1	|SC|contig000019	98.261	115	2	0	1	115	3151	3037	2.92e-52	199	SRR4039809.gff
ce1	|SC|contig000017	98.261	115	2	0	1	115	12607	12493	2.92e-52	199	SRR4039809.gff
ce1	|SC|contig000078	98.261	115	2	0	1	115	721	835	2.92e-52	199	SRR4039818.gff
ce1	|SC|contig000026	98.261	115	2	0	1	115	7388	7274	2.92e-52	199	SRR4039818.gff
ce1	ERS2493703|SC|contig000024	98.261	115	2	0	1	115	169	283	2.93e-52	199	26268_1#204.spades.gff
ce1	ERS2493703|SC|contig000021	98.261	115	2	0	1	115	4999	5113	2.93e-52	199	26268_1#204.spades.gff
ce1	ERS2494074|SC|contig000026	98.261	115	2	0	1	115	169	283	2.93e-52	199	26268_1#324.spades.gff
ce1	ERS2494074|SC|contig000025	98.261	115	2	0	1	115	4999	5113	2.93e-52	199	26268_1#324.spades.gff
ce1	ERS027702|SC|contig000036	98.261	115	2	0	1	115	4939	5053	2.93e-52	199	6437_7#12.gff
ce1	ERS027703|SC|contig000035	98.261	115	2	0	1	115	4939	5053	2.93e-52	199	6437_7#13.gff
ce1	ERS135726|SC|contig000022	98.261	115	2	0	1	115	1817	1703	2.93e-52	199	8014_8#25.gff
ce1	|SC|contig000032	98.261	115	2	0	1	115	1073	959	2.93e-52	199	930125_S5.gff
ce1	|SC|contig000022	98.261	115	2	0	1	115	8761	8875	2.93e-52	199	930125_S5.gff
ce1	|SC|contig000026	98.261	115	2	0	1	115	1825	1711	2.93e-52	199	CNRVC030231_TACAGC.gff
ce1	|SC|contig000023	98.261	115	2	0	1	115	137	251	2.93e-52	199	CNRVC030231_TACAGC.gff
ce1	GCA_009746905.1|SC|contig000070	98.261	115	2	0	1	115	713	827	2.93e-52	199	GCA_009746905.1.gff
ce1	GCA_009746905.1|SC|contig000068	98.261	115	2	0	1	115	1118	1004	2.93e-52	199	GCA_009746905.1.gff
ce1	GCA_009748425.1|SC|contig000051	98.261	115	2	0	1	115	3844	3958	2.93e-52	199	GCA_009748425.1.gff
ce1	|SC|contig000023	98.261	115	2	0	1	115	1872	1986	2.93e-52	199	SRR4039807.gff
ce1	|SC|contig000014	98.261	115	2	0	1	115	13059	13173	2.93e-52	199	SRR4039807.gff
ce1	|SC|contig000056	98.261	115	2	0	1	115	657	771	2.94e-52	199	150137_S6.gff
ce1	|SC|contig000048	98.261	115	2	0	1	115	54	168	2.94e-52	199	150137_S6.gff
ce1	|SC|contig000043	98.261	115	2	0	1	115	1818	1704	2.94e-52	199	150137_S6.gff
ce1	|SC|contig000023	98.261	115	2	0	1	115	8728	8842	2.94e-52	199	150137_S6.gff
ce1	ERS2493702|SC|contig000013	98.261	115	2	0	1	115	3682	3568	2.94e-52	199	26268_1#203.spades.gff
ce1	ERS2493727|SC|contig000008	98.261	115	2	0	1	115	6201	6315	2.94e-52	199	26268_1#222.spades.gff
ce1	ERS066585|SC|contig000009	98.261	115	2	0	1	115	5996	6110	2.94e-52	199	7138_2#14.gff
ce1	ERS075027|SC|contig000028	98.261	115	2	0	1	115	1071	957	2.94e-52	199	7298_5#24.gff
ce1	ERS136088|SC|contig000022	98.261	115	2	0	1	115	4959	5073	2.94e-52	199	8014_8#32.gff
ce1	ERS136088|SC|contig000019	98.261	115	2	0	1	115	4569	4683	2.94e-52	199	8014_8#32.gff
ce1	GCA_009746685.1|SC|contig000064	98.261	115	2	0	1	115	4540	4426	2.94e-52	199	GCA_009746685.1.gff
ce1	GCA_009746945.1|SC|contig000062	98.261	115	2	0	1	115	446	560	2.94e-52	199	GCA_009746945.1.gff
ce1	GCA_009746945.1|SC|contig000061	98.261	115	2	0	1	115	162	48	2.94e-52	199	GCA_009746945.1.gff
ce1	GCA_009746985.1|SC|contig000052	98.261	115	2	0	1	115	1199	1313	2.94e-52	199	GCA_009746985.1.gff
ce1	GCA_009747805.1|SC|contig000045	98.261	115	2	0	1	115	931	817	2.94e-52	199	GCA_009747805.1.gff
ce1	|SC|contig000039	98.261	115	2	0	1	115	1	115	2.94e-52	199	HE25.gff
ce1	|SC|contig000018	98.261	115	2	0	1	115	1823	1709	2.94e-52	199	SRR4039804.gff
ce1	|SC|contig000014	98.261	115	2	0	1	115	13703	13589	2.94e-52	199	SRR4039804.gff
ce1	ERS452535|SC|contig000028	98.261	115	2	0	1	115	1292	1406	2.95e-52	199	12941_1#6.gff
ce1	|SC|contig000059	98.261	115	2	0	1	115	122	8	2.95e-52	199	150136_S4.gff
ce1	|SC|contig000050	98.261	115	2	0	1	115	83	197	2.95e-52	199	150136_S4.gff
ce1	|SC|contig000025	98.261	115	2	0	1	115	4914	5028	2.95e-52	199	150136_S4.gff
ce1	ERS2493691|SC|contig000025	98.261	115	2	0	1	115	888	1002	2.95e-52	199	26268_1#192.spades.gff
ce1	|SC|contig000036	98.261	115	2	0	1	115	1828	1942	2.95e-52	199	CNRVC940054_GTGAAA.gff
ce1	|SC|contig000024	98.261	115	2	0	1	115	4534	4648	2.95e-52	199	CNRVC940054_GTGAAA.gff
ce1	|SC|contig000048	98.261	115	2	0	1	115	828	714	2.95e-52	199	ERR576973.gff
ce1	|SC|contig000025	98.261	115	2	0	1	115	1878	1764	2.95e-52	199	ERR576973.gff
ce1	NZ_CP013316_1_2	98.261	115	2	0	1	115	144613	144727	2.95e-52	199	Vibrio_cholerae_M2140_GCF_001887635_1.gff
ce1	NZ_CP013316_1_2	98.261	115	2	0	1	115	188338	188452	2.95e-52	199	Vibrio_cholerae_M2140_GCF_001887635_1.gff
ce1	NZ_CP013316_1_2	98.261	115	2	0	1	115	219858	219972	2.95e-52	199	Vibrio_cholerae_M2140_GCF_001887635_1.gff
ce1	ERS032771|SC|contig000034	98.261	115	2	0	1	115	4939	5053	2.96e-52	199	6353_8#5.gff
ce1	ERS027706|SC|contig000034	98.261	115	2	0	1	115	4939	5053	2.96e-52	199	6437_7#16.gff
ce1	|SC|contig000021	98.261	115	2	0	1	115	1825	1711	2.96e-52	199	CNRVC030123_CAGGCG.gff
ce1	|SC|contig000019	98.261	115	2	0	1	115	1430	1544	2.96e-52	199	CNRVC030123_CAGGCG.gff
ce1	|SC|contig000016	98.261	115	2	0	1	115	14284	14398	2.96e-52	199	CNRVC030123_CAGGCG.gff
ce1	GCA_009748605.1|SC|contig000037	98.261	115	2	0	1	115	4874	4988	2.96e-52	199	GCA_009748605.1.gff
ce1	|SC|contig000022	98.261	115	2	0	1	115	5423	5537	2.96e-52	199	SRR4039808.gff
ce1	|SC|contig000016	98.261	115	2	0	1	115	13059	13173	2.96e-52	199	SRR4039808.gff
ce1	|SC|contig000023	98.261	115	2	0	1	115	6484	6598	2.96e-52	199	SRR4039815.gff
ce1	|SC|contig000020	98.261	115	2	0	1	115	9011	9125	2.96e-52	199	SRR4039815.gff
ce1	NZ_AP014525_1_2	98.261	115	2	0	1	115	397321	397435	2.96e-52	199	Vibrio_cholerae_MS6_GCF_000829215_1.gff
ce1	NZ_AP014525_1_2	98.261	115	2	0	1	115	443469	443583	2.96e-52	199	Vibrio_cholerae_MS6_GCF_000829215_1.gff
ce1	AE003853	98.261	115	2	0	1	115	343855	343969	2.96e-52	199	Vibrio_cholerae_O1_biovar_eltor_str_N16961_v2.gff
ce1	AE003853	98.261	115	2	0	1	115	382068	382182	2.96e-52	199	Vibrio_cholerae_O1_biovar_eltor_str_N16961_v2.gff
ce1	AE003853	98.261	115	2	0	1	115	433649	433763	2.96e-52	199	Vibrio_cholerae_O1_biovar_eltor_str_N16961_v2.gff
ce1	Vibrio_cholerae_O1_biovar_eltor_str_N16961_v2|SC|contig000002	98.261	115	2	0	1	115	343855	343969	2.96e-52	199	Vibrio_cholerae_O1_biovar_eltor_str_N16961_v2_prokka.gff
ce1	Vibrio_cholerae_O1_biovar_eltor_str_N16961_v2|SC|contig000002	98.261	115	2	0	1	115	382068	382182	2.96e-52	199	Vibrio_cholerae_O1_biovar_eltor_str_N16961_v2_prokka.gff
ce1	Vibrio_cholerae_O1_biovar_eltor_str_N16961_v2|SC|contig000002	98.261	115	2	0	1	115	433649	433763	2.96e-52	199	Vibrio_cholerae_O1_biovar_eltor_str_N16961_v2_prokka.gff
ce1	ERS325081|SC|contig000024	98.261	115	2	0	1	115	4959	5073	2.97e-52	199	10541_1#89.gff
ce1	ERS325081|SC|contig000020	98.261	115	2	0	1	115	4569	4683	2.97e-52	199	10541_1#89.gff
ce1	ERS2494032|SC|contig000014	98.261	115	2	0	1	115	5164	5050	2.97e-52	199	26237_7#90.spades.gff
ce1	ERS2494090|SC|contig000021	98.261	115	2	0	1	115	1904	2018	2.97e-52	199	26268_1#340.spades.gff
ce1	ERS2494090|SC|contig000013	98.261	115	2	0	1	115	12760	12646	2.97e-52	199	26268_1#340.spades.gff
ce1	ERS2865801|SC|contig000014	98.261	115	2	0	1	115	5164	5050	2.97e-52	199	28103_1#221.spades.gff
ce1	|SC|contig000026	98.261	115	2	0	1	115	2585	2699	2.97e-52	199	SRR4039806.gff
ce1	|SC|contig000015	98.261	115	2	0	1	115	17984	17870	2.97e-52	199	SRR4039806.gff
ce1	|SC|contig000005	98.261	115	2	0	1	115	322981	323095	2.97e-52	199	SRR4039806.gff
ce1	|SC|contig000023	98.261	115	2	0	1	115	1864	1978	2.97e-52	199	SRR4039827.gff
ce1	|SC|contig000016	98.261	115	2	0	1	115	13059	13173	2.97e-52	199	SRR4039827.gff
ce1	NZ_CP013013_1_1	98.261	115	2	0	1	115	831435	831321	2.97e-52	199	Vibrio_cholerae_Env_390_GCF_001854425_1.gff
ce1	NZ_CP013013_1_1	98.261	115	2	0	1	115	876619	876505	2.97e-52	199	Vibrio_cholerae_Env_390_GCF_001854425_1.gff
ce1	NZ_CP020407_1_2	98.261	115	2	0	1	115	751165	751051	2.97e-52	199	Vibrio_cholerae_FDAARGOS_223_GCF_002073335_1.gff
ce1	NZ_CP020407_1_2	98.261	115	2	0	1	115	802746	802632	2.97e-52	199	Vibrio_cholerae_FDAARGOS_223_GCF_002073335_1.gff
ce1	NZ_CP020407_1_2	98.261	115	2	0	1	115	840958	840844	2.97e-52	199	Vibrio_cholerae_FDAARGOS_223_GCF_002073335_1.gff
ce1	ERS325080|SC|contig000023	98.261	115	2	0	1	115	4959	5073	2.98e-52	199	10541_1#88.gff
ce1	ERS325080|SC|contig000019	98.261	115	2	0	1	115	4569	4683	2.98e-52	199	10541_1#88.gff
ce1	ERS066586|SC|contig000041	98.261	115	2	0	1	115	5734	5848	2.98e-52	199	7138_2#15.gff
ce1	GCA_009747005.1|SC|contig000048	98.261	115	2	0	1	115	713	827	2.98e-52	199	GCA_009747005.1.gff
ce1	|SC|contig000024	98.261	115	2	0	1	115	1864	1978	2.98e-52	199	SRR4039825.gff
ce1	|SC|contig000015	98.261	115	2	0	1	115	13059	13173	2.98e-52	199	SRR4039825.gff
ce1	NZ_CP012997_1_1	98.261	115	2	0	1	115	830237	830123	2.98e-52	199	Vibrio_cholerae_2012Env_9_GCF_000788715_2.gff
ce1	NZ_CP012997_1_1	98.261	115	2	0	1	115	875421	875307	2.98e-52	199	Vibrio_cholerae_2012Env_9_GCF_000788715_2.gff
ce1	NZ_CP013304_1_2	98.261	115	2	0	1	115	332803	332917	2.98e-52	199	Vibrio_cholerae_CRC711_GCF_001887435_1.gff
ce1	NZ_CP013304_1_2	98.261	115	2	0	1	115	362111	362225	2.98e-52	199	Vibrio_cholerae_CRC711_GCF_001887435_1.gff
ce1	NZ_CP013304_1_2	98.261	115	2	0	1	115	425562	425676	2.98e-52	199	Vibrio_cholerae_CRC711_GCF_001887435_1.gff
ce1	NZ_CP013308_1_2	98.261	115	2	0	1	115	400733	400847	2.98e-52	199	Vibrio_cholerae_E506_GCF_001887475_1.gff
ce1	NZ_CP013308_1_2	98.261	115	2	0	1	115	449543	449657	2.98e-52	199	Vibrio_cholerae_E506_GCF_001887475_1.gff
ce1	|SC|contig000016	98.261	115	2	0	1	115	143	257	2.98e-52	199	Vibrio_cholerae_MZO_3.gff
ce1	ERS2494084|SC|contig000018	98.261	115	2	0	1	115	5164	5050	2.99e-52	199	26268_1#334.spades.gff
ce1	GCA_009746835.1|SC|contig000059	98.261	115	2	0	1	115	1777	1663	2.99e-52	199	GCA_009746835.1.gff
ce1	GCA_009746835.1|SC|contig000048	98.261	115	2	0	1	115	713	827	2.99e-52	199	GCA_009746835.1.gff
ce1	|SC|contig000030	98.261	115	2	0	1	115	1864	1978	2.99e-52	199	SRR4039803.gff
ce1	|SC|contig000017	98.261	115	2	0	1	115	10789	10903	2.99e-52	199	SRR4039803.gff
ce1	|SC|contig000017	98.261	115	2	0	1	115	5762	5876	2.99e-52	199	SRR4039821.gff
ce1	NZ_CP013314_1_2	98.261	115	2	0	1	115	332767	332881	2.99e-52	199	Vibrio_cholerae_E9120_GCF_001887655_1.gff
ce1	NZ_CP013314_1_2	98.261	115	2	0	1	115	377385	377499	2.99e-52	199	Vibrio_cholerae_E9120_GCF_001887655_1.gff
ce1	NZ_CP013314_1_2	98.261	115	2	0	1	115	414771	414885	2.99e-52	199	Vibrio_cholerae_E9120_GCF_001887655_1.gff
ce1	NZ_CP013314_1_2	98.261	115	2	0	1	115	466352	466466	2.99e-52	199	Vibrio_cholerae_E9120_GCF_001887655_1.gff
ce1	NC_016945_1_2	98.261	115	2	0	1	115	343675	343789	2.99e-52	199	Vibrio_cholerae_IEC224_GCF_000250855_1.gff
ce1	NC_016945_1_2	98.261	115	2	0	1	115	381890	382004	2.99e-52	199	Vibrio_cholerae_IEC224_GCF_000250855_1.gff
ce1	NC_016945_1_2	98.261	115	2	0	1	115	433470	433584	2.99e-52	199	Vibrio_cholerae_IEC224_GCF_000250855_1.gff
ce1	NZ_CP013320_1_2	98.261	115	2	0	1	115	383014	383128	2.99e-52	199	Vibrio_cholerae_NCTC9420_GCF_001887615_1.gff
ce1	NZ_CP013320_1_2	98.261	115	2	0	1	115	434126	434240	2.99e-52	199	Vibrio_cholerae_NCTC9420_GCF_001887615_1.gff
ce1	NC_016446_1_2	98.261	115	2	0	1	115	68924	69038	2.99e-52	199	Vibrio_cholerae_O1_str_2010EL_1786_GCF_000166455_1.gff
ce1	NC_016446_1_2	98.261	115	2	0	1	115	134192	134306	2.99e-52	199	Vibrio_cholerae_O1_str_2010EL_1786_GCF_000166455_1.gff
ce1	ERS2493644|SC|contig000017	98.261	115	2	0	1	115	14175	14061	3e-52	199	26268_1#147.spades.gff
ce1	ERS2493686|SC|contig000017	98.261	115	2	0	1	115	563	677	3e-52	199	26268_1#187.spades.gff
ce1	GCA_009748165.1|SC|contig000055	98.261	115	2	0	1	115	1167	1281	3e-52	199	GCA_009748165.1.gff
ce1	GCA_009748165.1|SC|contig000043	98.261	115	2	0	1	115	1501	1387	3e-52	199	GCA_009748165.1.gff
ce1	|SC|contig000035	98.261	115	2	0	1	115	21	135	3e-52	199	SRR4039810.gff
ce1	|SC|contig000015	98.261	115	2	0	1	115	13703	13589	3e-52	199	SRR4039810.gff
ce1	|SC|contig000030	98.261	115	2	0	1	115	21	135	3e-52	199	SRR4039811.gff
ce1	|SC|contig000015	98.261	115	2	0	1	115	13703	13589	3e-52	199	SRR4039811.gff
ce1	NZ_CP016325_1_2	98.261	115	2	0	1	115	400888	401002	3e-52	199	Vibrio_cholerae_2740_80_GCF_001683415_1.gff
ce1	NZ_CP016325_1_2	98.261	115	2	0	1	115	449698	449812	3e-52	199	Vibrio_cholerae_2740_80_GCF_001683415_1.gff
ce1	NZ_CP025937_1_2	98.261	115	2	0	1	115	341421	341535	3e-52	199	Vibrio_cholerae_A1552_GCF_002892855_1.gff
ce1	NZ_CP025937_1_2	98.261	115	2	0	1	115	379635	379749	3e-52	199	Vibrio_cholerae_A1552_GCF_002892855_1.gff
ce1	NZ_CP025937_1_2	98.261	115	2	0	1	115	431216	431330	3e-52	199	Vibrio_cholerae_A1552_GCF_002892855_1.gff
ce1	NZ_CP009041_1_2	98.261	115	2	0	1	115	342513	342627	3e-52	199	Vibrio_cholerae_O1_biovar_El_Tor_FJ147_GCF_000963555_1.gff
ce1	NZ_CP009041_1_2	98.261	115	2	0	1	115	407780	407894	3e-52	199	Vibrio_cholerae_O1_biovar_El_Tor_FJ147_GCF_000963555_1.gff
ce1	ERS710432|SC|contig000015	98.261	115	2	0	1	115	12530	12644	3.01e-52	199	16853_4#69.gff
ce1	ERS710432|SC|contig000012	98.261	115	2	0	1	115	12757	12643	3.01e-52	199	16853_4#69.gff
ce1	NZ_CP013302_1_2	98.261	115	2	0	1	115	332761	332875	3.01e-52	199	Vibrio_cholerae_C5_GCF_001887395_1.gff
ce1	NZ_CP013302_1_2	98.261	115	2	0	1	115	377379	377493	3.01e-52	199	Vibrio_cholerae_C5_GCF_001887395_1.gff
ce1	NZ_CP013302_1_2	98.261	115	2	0	1	115	415593	415707	3.01e-52	199	Vibrio_cholerae_C5_GCF_001887395_1.gff
ce1	NZ_CP013302_1_2	98.261	115	2	0	1	115	467174	467288	3.01e-52	199	Vibrio_cholerae_C5_GCF_001887395_1.gff
ce1	NZ_CP013306_1_2	98.261	115	2	0	1	115	332808	332922	3.01e-52	199	Vibrio_cholerae_CRC1106_GCF_001887455_1.gff
ce1	NZ_CP013306_1_2	98.261	115	2	0	1	115	377426	377540	3.01e-52	199	Vibrio_cholerae_CRC1106_GCF_001887455_1.gff
ce1	NZ_CP013306_1_2	98.261	115	2	0	1	115	409858	409972	3.01e-52	199	Vibrio_cholerae_CRC1106_GCF_001887455_1.gff
ce1	NZ_CP013306_1_2	98.261	115	2	0	1	115	461438	461552	3.01e-52	199	Vibrio_cholerae_CRC1106_GCF_001887455_1.gff
ce1	GCA_009746825.1|SC|contig000058	98.261	115	2	0	1	115	4870	4984	3.02e-52	199	GCA_009746825.1.gff
ce1	GCA_009746825.1|SC|contig000052	98.261	115	2	0	1	115	770	884	3.02e-52	199	GCA_009746825.1.gff
ce1	NZ_CP013310_1_2	98.261	115	2	0	1	115	463601	463715	3.02e-52	199	Vibrio_cholerae_E1162_GCF_001887495_1.gff
ce1	NZ_CP013310_1_2	98.261	115	2	0	1	115	508219	508333	3.02e-52	199	Vibrio_cholerae_E1162_GCF_001887495_1.gff
ce1	NZ_CP013310_1_2	98.261	115	2	0	1	115	594547	594661	3.02e-52	199	Vibrio_cholerae_E1162_GCF_001887495_1.gff
ce1	NZ_CP013312_1_1	98.261	115	2	0	1	115	705148	705262	3.02e-52	199	Vibrio_cholerae_E1320_GCF_001887415_1.gff
ce1	NZ_CP013312_1_1	98.261	115	2	0	1	115	789218	789332	3.02e-52	199	Vibrio_cholerae_E1320_GCF_001887415_1.gff
ce1	NZ_CP013312_1_1	98.261	115	2	0	1	115	841422	841536	3.02e-52	199	Vibrio_cholerae_E1320_GCF_001887415_1.gff
ce1	ERS135735|SC|contig000109	98.261	115	2	0	1	115	750	864	3.03e-52	199	8014_8#34.gff
ce1	ERS135735|SC|contig000084	98.261	115	2	0	1	115	758	872	3.03e-52	199	8014_8#34.gff
ce1	ERS135735|SC|contig000071	98.261	115	2	0	1	115	803	917	3.03e-52	199	8014_8#34.gff
ce1	ERS135735|SC|contig000024	98.261	115	2	0	1	115	5823	5937	3.03e-52	199	8014_8#34.gff
ce1	GCA_009746965.1|SC|contig000058	98.261	115	2	0	1	115	713	827	3.03e-52	199	GCA_009746965.1.gff
ce1	GCA_009746965.1|SC|contig000053	98.261	115	2	0	1	115	1793	1679	3.03e-52	199	GCA_009746965.1.gff
ce1	GCA_009749025.1|SC|contig000079	98.261	115	2	0	1	115	1165	1279	3.04e-52	199	GCA_009749025.1.gff
ce1	GCA_009749125.1|SC|contig000093	98.261	115	2	0	1	115	1776	1662	3.04e-52	199	GCA_009749125.1.gff
ce1	NC_012583_1_2	98.261	115	2	0	1	115	462348	462462	3.04e-52	199	Vibrio_cholerae_O395_GCF_000021625_1.gff
ce1	ERS135845|SC|contig000031	98.261	115	2	0	1	115	1740	1854	3.05e-52	199	8014_8#35.gff
ce1	ERS135845|SC|contig000021	98.261	115	2	0	1	115	650	536	3.05e-52	199	8014_8#35.gff
ce1	GCA_009746885.1|SC|contig000057	98.261	115	2	0	1	115	4866	4980	3.05e-52	199	GCA_009746885.1.gff
ce1	GCA_009748965.1|SC|contig000060	98.261	115	2	0	1	115	1165	1279	3.05e-52	199	GCA_009748965.1.gff
ce1	GCA_009749075.1|SC|contig000069	98.261	115	2	0	1	115	1137	1251	3.05e-52	199	GCA_009749075.1.gff
ce1	ERS710429|SC|contig000013	98.261	115	2	0	1	115	16109	16223	3.06e-52	199	16853_4#66.gff
ce1	ERS710429|SC|contig000012	98.261	115	2	0	1	115	12757	12643	3.06e-52	199	16853_4#66.gff
ce1	GCA_009749045.1|SC|contig000057	98.261	115	2	0	1	115	1167	1281	3.06e-52	199	GCA_009749045.1.gff
ce1	GCA_009749065.1|SC|contig000053	98.261	115	2	0	1	115	1167	1281	3.06e-52	199	GCA_009749065.1.gff
ce1	GCA_009749165.1|SC|contig000056	98.261	115	2	0	1	115	1167	1281	3.06e-52	199	GCA_009749165.1.gff
ce1	NZ_CP013318_1_2	98.261	115	2	0	1	115	405454	405568	3.06e-52	199	Vibrio_cholerae_NCTC5395_GCF_001887515_1.gff
ce1	NZ_CP013318_1_2	98.261	115	2	0	1	115	443139	443253	3.06e-52	199	Vibrio_cholerae_NCTC5395_GCF_001887515_1.gff
ce1	NZ_CP013318_1_2	98.261	115	2	0	1	115	494721	494835	3.06e-52	199	Vibrio_cholerae_NCTC5395_GCF_001887515_1.gff
ce1	ERS710433|SC|contig000084	98.261	115	2	0	1	115	657	771	3.07e-52	199	16853_4#70.gff
ce1	ERS710433|SC|contig000043	98.261	115	2	0	1	115	1	115	3.07e-52	199	16853_4#70.gff
ce1	GCA_009748025.1|SC|contig000057	98.261	115	2	0	1	115	1167	1281	3.08e-52	199	GCA_009748025.1.gff
ce1	GCA_009748025.1|SC|contig000048	98.261	115	2	0	1	115	1060	946	3.08e-52	199	GCA_009748025.1.gff
ce1	|SC|contig000030	98.261	115	2	0	1	115	1825	1711	3.1e-52	199	CNRVC030190_CTATAC.gff
ce1	|SC|contig000023	98.261	115	2	0	1	115	137	251	3.1e-52	199	CNRVC030190_CTATAC.gff
ce1	GCA_009746895.1|SC|contig000085	98.261	115	2	0	1	115	669	783	3.11e-52	199	GCA_009746895.1.gff
ce1	NC_012667_1_2	98.261	115	2	0	1	115	933502	933388	3.11e-52	199	Vibrio_cholerae_MJ_1236_GCF_000022585_1.gff
ce1	NC_012667_1_2	98.261	115	2	0	1	115	1017863	1017749	3.11e-52	199	Vibrio_cholerae_MJ_1236_GCF_000022585_1.gff
ce1	NZ_CP007635_1_2	98.261	115	2	0	1	115	70163	70277	3.13e-52	199	Vibrio_cholerae_2012EL_2176_GCF_000765415_1.gff
ce1	NZ_CP007635_1_2	98.261	115	2	0	1	115	135430	135544	3.13e-52	199	Vibrio_cholerae_2012EL_2176_GCF_000765415_1.gff
ce1	GCA_009747415.1|SC|contig000074	98.261	115	2	0	1	115	1791	1677	3.14e-52	199	GCA_009747415.1.gff
ce1	GCA_009747415.1|SC|contig000057	98.261	115	2	0	1	115	855	969	3.14e-52	199	GCA_009747415.1.gff
ce1	ERS710444|SC|contig000016	98.261	115	2	0	1	115	5148	5034	3.18e-52	199	16853_4#81.gff
ce1	ERS710431|SC|contig000026	98.261	115	2	0	1	115	1844	1730	3.33e-52	199	16853_4#68.gff
ce1	ERS710431|SC|contig000012	98.261	115	2	0	1	115	13320	13206	3.33e-52	199	16853_4#68.gff
ce1	LCUE01000025	98.261	115	2	0	1	115	3500	3614	3.34e-52	199	Vibrio_metoecus_07_2435.gff
ce1	ERS2493953|SC|contig000029	98.276	116	1	1	1	115	94	209	1.02e-51	197	26237_7#166.spades.gff
ce1	ERS2493644|SC|contig000045	98.246	114	2	0	2	115	1	114	1.05e-51	197	26268_1#147.spades.gff
ce1	ERS710441|SC|contig000034	98.276	116	1	1	1	115	78	193	1.13e-51	197	16853_4#78.gff
ce1	|SC|contig000074	97.391	115	3	0	1	115	659	773	1.1e-50	194	CT5369_93.gff
ce1	|SC|contig000052	97.391	115	3	0	1	115	1387	1501	1.1e-50	194	CT5369_93.gff
ce1	|SC|contig000042	97.391	115	3	0	1	115	3349	3463	1.1e-50	194	CT5369_93.gff
ce1	NC_017269_1_2	97.391	115	3	0	1	115	313408	313522	1.17e-50	194	Vibrio_cholerae_LMA3984_4_GCF_000195065_1.gff
ce1	NC_017269_1_2	97.391	115	3	0	1	115	313875	313989	1.17e-50	194	Vibrio_cholerae_LMA3984_4_GCF_000195065_1.gff
ce1	NC_017269_1_2	97.391	115	3	0	1	115	318833	318947	1.17e-50	194	Vibrio_cholerae_LMA3984_4_GCF_000195065_1.gff
ce1	ERS2493666|SC|contig000013	97.391	115	3	0	1	115	17243	17129	1.19e-50	194	26268_1#167.spades.gff
ce1	ERS2493666|SC|contig000001	97.391	115	3	0	1	115	2075	1961	1.19e-50	194	26268_1#167.spades.gff
ce1	ERS2493687|SC|contig000003	97.391	115	3	0	1	115	439	325	1.2e-50	194	26268_1#188.spades.gff
ce1	ERS027691|SC|contig000038	97.391	115	3	0	1	115	4956	5070	1.2e-50	194	6437_7#1.gff
ce1	ERS032768|SC|contig000035	97.391	115	3	0	1	115	10261	10375	1.2e-50	194	6930_3#15.gff
ce1	|SC|contig000033	97.391	115	3	0	1	115	1239	1353	1.2e-50	194	MAK757.gff
ce1	|SC|contig000041	97.391	115	3	0	1	115	823	709	1.2e-50	194	SRR135541.gff
ce1	ERS2493669|SC|contig000060	97.391	115	3	0	1	115	699	813	1.21e-50	194	26268_1#170.spades.gff
ce1	ERS2493669|SC|contig000032	97.391	115	3	0	1	115	10787	10901	1.21e-50	194	26268_1#170.spades.gff
ce1	ERS066587|SC|contig000035	97.391	115	3	0	1	115	2028	2142	1.21e-50	194	7138_2#16.gff
ce1	|SC|contig000066	97.391	115	3	0	1	115	347	461	1.21e-50	194	M66.gff
ce1	|SC|contig000040	97.391	115	3	0	1	115	1239	1353	1.21e-50	194	M66.gff
ce1	ERS2493976|SC|contig000015	97.391	115	3	0	1	115	21427	21541	1.22e-50	194	26237_7#45.spades.gff
ce1	ERS2493976|SC|contig000008	97.391	115	3	0	1	115	3451	3337	1.22e-50	194	26237_7#45.spades.gff
ce1	ERS2493636|SC|contig000022	97.391	115	3	0	1	115	122	8	1.22e-50	194	26268_1#139.spades.gff
ce1	ERS2493636|SC|contig000019	97.391	115	3	0	1	115	6312	6198	1.22e-50	194	26268_1#139.spades.gff
ce1	ERS2493636|SC|contig000016	97.391	115	3	0	1	115	4	118	1.22e-50	194	26268_1#139.spades.gff
ce1	ERS2493636|SC|contig000013	97.391	115	3	0	1	115	4033	4147	1.22e-50	194	26268_1#139.spades.gff
ce1	ERS2865811|SC|contig000018	97.391	115	3	0	1	115	1906	2020	1.22e-50	194	28103_1#259.spades.gff
ce1	ERS2865811|SC|contig000013	97.391	115	3	0	1	115	16627	16741	1.22e-50	194	28103_1#259.spades.gff
ce1	ERS066590|SC|contig000037	97.391	115	3	0	1	115	645	759	1.22e-50	194	7138_2#19.gff
ce1	ERS066590|SC|contig000034	97.391	115	3	0	1	115	1182	1296	1.22e-50	194	7138_2#19.gff
ce1	ERS066590|SC|contig000016	97.391	115	3	0	1	115	14174	14288	1.22e-50	194	7138_2#19.gff
ce1	|SC|contig000028	97.391	115	3	0	1	115	699	585	1.22e-50	194	BX330286.gff
ce1	|SC|contig000027	97.391	115	3	0	1	115	6098	5984	1.22e-50	194	BX330286.gff
ce1	GCA_009748185.1|SC|contig000075	97.391	115	3	0	1	115	510	396	1.22e-50	194	GCA_009748185.1.gff
ce1	GCA_009748355.1|SC|contig000111	97.391	115	3	0	1	115	154	40	1.22e-50	194	GCA_009748355.1.gff
ce1	GCA_009748355.1|SC|contig000104	97.391	115	3	0	1	115	1728	1614	1.22e-50	194	GCA_009748355.1.gff
ce1	|SC|contig000058	97.391	115	3	0	1	115	1122	1236	1.22e-50	194	Vibrio_cholerae_V52.gff
ce1	|SC|contig000040	97.391	115	3	0	1	115	12584	12470	1.22e-50	194	VL426.gff
ce1	|SC|contig000040	97.391	115	3	0	1	115	2234	2120	1.23e-50	194	2012EL_1759.gff
ce1	|SC|contig000022	97.391	115	3	0	1	115	586	700	1.23e-50	194	2012EL_1759.gff
ce1	|SC|contig000022	97.391	115	3	0	1	115	6588	6702	1.23e-50	194	2012EL_1759.gff
ce1	|SC|contig000006	97.391	115	3	0	1	115	179247	179133	1.23e-50	194	2012EL_1759.gff
ce1	ERS2493633|SC|contig000041	97.391	115	3	0	1	115	215	101	1.23e-50	194	26268_1#136.spades.gff
ce1	ERS2493633|SC|contig000033	97.391	115	3	0	1	115	806	920	1.23e-50	194	26268_1#136.spades.gff
ce1	ERS013128|SC|contig000075	97.391	115	3	0	1	115	550	664	1.23e-50	194	4056_2#8.gff
ce1	ERS013128|SC|contig000071	97.391	115	3	0	1	115	1651	1765	1.23e-50	194	4056_2#8.gff
ce1	ERS013128|SC|contig000056	97.391	115	3	0	1	115	4333	4447	1.23e-50	194	4056_2#8.gff
ce1	ERS013194|SC|contig000136	97.391	115	3	0	1	115	657	771	1.23e-50	194	4056_7#2.gff
ce1	ERS013194|SC|contig000127	97.391	115	3	0	1	115	1311	1197	1.23e-50	194	4056_7#2.gff
ce1	ERS013194|SC|contig000120	97.391	115	3	0	1	115	691	577	1.23e-50	194	4056_7#2.gff
ce1	ERS013194|SC|contig000118	97.391	115	3	0	1	115	22	136	1.23e-50	194	4056_7#2.gff
ce1	ERS013194|SC|contig000098	97.391	115	3	0	1	115	749	635	1.23e-50	194	4056_7#2.gff
ce1	ERS044976|SC|contig000013	97.391	115	3	0	1	115	1480	1366	1.23e-50	194	6930_1#16.gff
ce1	ERS066575|SC|contig000033	97.391	115	3	0	1	115	2550	2436	1.23e-50	194	7138_2#4.gff
ce1	ERS066575|SC|contig000019	97.391	115	3	0	1	115	4814	4700	1.23e-50	194	7138_2#4.gff
ce1	ERS066576|SC|contig000042	97.391	115	3	0	1	115	645	759	1.23e-50	194	7138_2#5.gff
ce1	ERS066576|SC|contig000040	97.391	115	3	0	1	115	940	826	1.23e-50	194	7138_2#5.gff
ce1	ERS066576|SC|contig000038	97.391	115	3	0	1	115	639	753	1.23e-50	194	7138_2#5.gff
ce1	ERS066576|SC|contig000035	97.391	115	3	0	1	115	3275	3161	1.23e-50	194	7138_2#5.gff
ce1	ERS135734|SC|contig000066	97.391	115	3	0	1	115	188	74	1.23e-50	194	8014_8#33.gff
ce1	ERS135734|SC|contig000046	97.391	115	3	0	1	115	832	946	1.23e-50	194	8014_8#33.gff
ce1	ERS135734|SC|contig000043	97.391	115	3	0	1	115	92	206	1.23e-50	194	8014_8#33.gff
ce1	ERS135734|SC|contig000037	97.391	115	3	0	1	115	1795	1681	1.23e-50	194	8014_8#33.gff
ce1	|SC|contig000014	97.391	115	3	0	1	115	4077	3963	1.23e-50	194	CNRVC030214_CAAAAG.gff
ce1	|SC|contig000020	97.391	115	3	0	1	115	4641	4755	1.23e-50	194	CNRVC030214_CAAAAG.gff
ce1	|SC|contig000015	97.391	115	3	0	1	115	3812	3698	1.23e-50	194	CNRVC030214_CAAAAG.gff
ce1	|SC|contig000012	97.391	115	3	0	1	115	39768	39654	1.23e-50	194	CNRVC030214_CAAAAG.gff
ce1	|SC|contig000016	97.391	115	3	0	1	115	20061	20175	1.23e-50	194	CNRVC030227_TAATCG.gff
ce1	|SC|contig000026	97.391	115	3	0	1	115	100	214	1.23e-50	194	CNRVC030227_TAATCG.gff
ce1	|SC|contig000022	97.391	115	3	0	1	115	758	872	1.23e-50	194	CNRVC030227_TAATCG.gff
ce1	|SC|contig000018	97.391	115	3	0	1	115	968	854	1.23e-50	194	CNRVC030227_TAATCG.gff
ce1	|SC|contig000029	97.391	115	3	0	1	115	10480	10594	1.23e-50	194	CNRVC160168_TGACCA.gff
ce1	|SC|contig000026	97.391	115	3	0	1	115	410	296	1.23e-50	194	CNRVC160168_TGACCA.gff
ce1	|SC|contig000037	97.391	115	3	0	1	115	2719	2605	1.23e-50	194	CNRVC940060_ACTGAT.gff
ce1	|SC|contig000034	97.391	115	3	0	1	115	19667	19781	1.23e-50	194	CNRVC940060_ACTGAT.gff
ce1	GCA_009747165.1|SC|contig000047	97.391	115	3	0	1	115	3723	3609	1.23e-50	194	GCA_009747165.1.gff
ce1	GCA_009747305.1|SC|contig000047	97.391	115	3	0	1	115	1322	1208	1.23e-50	194	GCA_009747305.1.gff
ce1	GCA_009747325.1|SC|contig000098	97.391	115	3	0	1	115	732	618	1.23e-50	194	GCA_009747325.1.gff
ce1	GCA_009747325.1|SC|contig000084	97.391	115	3	0	1	115	718	832	1.23e-50	194	GCA_009747325.1.gff
ce1	GCA_009747365.1|SC|contig000099	97.391	115	3	0	1	115	667	553	1.23e-50	194	GCA_009747365.1.gff
ce1	GCA_009747375.1|SC|contig000103	97.391	115	3	0	1	115	154	40	1.23e-50	194	GCA_009747375.1.gff
ce1	GCA_009747395.1|SC|contig000110	97.391	115	3	0	1	115	617	503	1.23e-50	194	GCA_009747395.1.gff
ce1	GCA_009747445.1|SC|contig000054	97.391	115	3	0	1	115	936	822	1.23e-50	194	GCA_009747445.1.gff
ce1	GCA_009747485.1|SC|contig000105	97.391	115	3	0	1	115	738	624	1.23e-50	194	GCA_009747485.1.gff
ce1	GCA_009747515.1|SC|contig000109	97.391	115	3	0	1	115	521	407	1.23e-50	194	GCA_009747515.1.gff
ce1	GCA_009747545.1|SC|contig000100	97.391	115	3	0	1	115	521	407	1.23e-50	194	GCA_009747545.1.gff
ce1	GCA_009747565.1|SC|contig000070	97.391	115	3	0	1	115	936	822	1.23e-50	194	GCA_009747565.1.gff
ce1	GCA_009747565.1|SC|contig000056	97.391	115	3	0	1	115	611	725	1.23e-50	194	GCA_009747565.1.gff
ce1	GCA_009747565.1|SC|contig000050	97.391	115	3	0	1	115	5130	5016	1.23e-50	194	GCA_009747565.1.gff
ce1	GCA_009747685.1|SC|contig000077	97.391	115	3	0	1	115	1256	1370	1.23e-50	194	GCA_009747685.1.gff
ce1	GCA_009747705.1|SC|contig000089	97.391	115	3	0	1	115	680	566	1.23e-50	194	GCA_009747705.1.gff
ce1	GCA_009747705.1|SC|contig000059	97.391	115	3	0	1	115	1544	1430	1.23e-50	194	GCA_009747705.1.gff
ce1	GCA_009747745.1|SC|contig000073	97.391	115	3	0	1	115	358	472	1.23e-50	194	GCA_009747745.1.gff
ce1	GCA_009747765.1|SC|contig000095	97.391	115	3	0	1	115	162	48	1.23e-50	194	GCA_009747765.1.gff
ce1	GCA_009747865.1|SC|contig000090	97.391	115	3	0	1	115	522	408	1.23e-50	194	GCA_009747865.1.gff
ce1	GCA_009747865.1|SC|contig000063	97.391	115	3	0	1	115	936	822	1.23e-50	194	GCA_009747865.1.gff
ce1	GCA_009747865.1|SC|contig000050	97.391	115	3	0	1	115	521	407	1.23e-50	194	GCA_009747865.1.gff
ce1	GCA_009747905.1|SC|contig000106	97.391	115	3	0	1	115	736	850	1.23e-50	194	GCA_009747905.1.gff
ce1	GCA_009748115.1|SC|contig000061	97.391	115	3	0	1	115	936	822	1.23e-50	194	GCA_009748115.1.gff
ce1	GCA_009748115.1|SC|contig000045	97.391	115	3	0	1	115	4903	4789	1.23e-50	194	GCA_009748115.1.gff
ce1	GCA_009748125.1|SC|contig000109	97.391	115	3	0	1	115	154	40	1.23e-50	194	GCA_009748125.1.gff
ce1	GCA_009748205.1|SC|contig000093	97.391	115	3	0	1	115	575	689	1.23e-50	194	GCA_009748205.1.gff
ce1	GCA_009748235.1|SC|contig000130	97.391	115	3	0	1	115	629	515	1.23e-50	194	GCA_009748235.1.gff
ce1	GCA_009748235.1|SC|contig000092	97.391	115	3	0	1	115	936	822	1.23e-50	194	GCA_009748235.1.gff
ce1	GCA_009748235.1|SC|contig000074	97.391	115	3	0	1	115	2794	2680	1.23e-50	194	GCA_009748235.1.gff
ce1	GCA_009748485.1|SC|contig000110	97.391	115	3	0	1	115	736	850	1.23e-50	194	GCA_009748485.1.gff
ce1	GCA_009748585.1|SC|contig000090	97.391	115	3	0	1	115	751	637	1.23e-50	194	GCA_009748585.1.gff
ce1	GCA_009748695.1|SC|contig000069	97.391	115	3	0	1	115	736	850	1.23e-50	194	GCA_009748695.1.gff
ce1	GCA_009748745.1|SC|contig000070	97.391	115	3	0	1	115	680	566	1.23e-50	194	GCA_009748745.1.gff
ce1	GCA_009748745.1|SC|contig000064	97.391	115	3	0	1	115	498	384	1.23e-50	194	GCA_009748745.1.gff
ce1	GCA_009748765.1|SC|contig000048	97.391	115	3	0	1	115	936	822	1.23e-50	194	GCA_009748765.1.gff
ce1	GCA_009748765.1|SC|contig000040	97.391	115	3	0	1	115	4880	4766	1.23e-50	194	GCA_009748765.1.gff
ce1	GCA_009748775.1|SC|contig000059	97.391	115	3	0	1	115	932	818	1.23e-50	194	GCA_009748775.1.gff
ce1	GCA_009748775.1|SC|contig000046	97.391	115	3	0	1	115	439	325	1.23e-50	194	GCA_009748775.1.gff
ce1	GCA_009748805.1|SC|contig000087	97.391	115	3	0	1	115	516	402	1.23e-50	194	GCA_009748805.1.gff
ce1	GCA_009748805.1|SC|contig000056	97.391	115	3	0	1	115	556	442	1.23e-50	194	GCA_009748805.1.gff
ce1	GCA_009748805.1|SC|contig000040	97.391	115	3	0	1	115	9672	9786	1.23e-50	194	GCA_009748805.1.gff
ce1	GCA_009748825.1|SC|contig000095	97.391	115	3	0	1	115	582	468	1.23e-50	194	GCA_009748825.1.gff
ce1	GCA_009748825.1|SC|contig000075	97.391	115	3	0	1	115	936	822	1.23e-50	194	GCA_009748825.1.gff
ce1	GCA_009748835.1|SC|contig000056	97.391	115	3	0	1	115	932	818	1.23e-50	194	GCA_009748835.1.gff
ce1	GCA_009748835.1|SC|contig000037	97.391	115	3	0	1	115	3246	3132	1.23e-50	194	GCA_009748835.1.gff
ce1	GCA_009748865.1|SC|contig000064	97.391	115	3	0	1	115	936	822	1.23e-50	194	GCA_009748865.1.gff
ce1	GCA_009748865.1|SC|contig000039	97.391	115	3	0	1	115	2539	2425	1.23e-50	194	GCA_009748865.1.gff
ce1	GCA_009748885.1|SC|contig000065	97.391	115	3	0	1	115	936	822	1.23e-50	194	GCA_009748885.1.gff
ce1	GCA_009748885.1|SC|contig000042	97.391	115	3	0	1	115	9672	9786	1.23e-50	194	GCA_009748885.1.gff
ce1	GCA_009748895.1|SC|contig000081	97.391	115	3	0	1	115	928	814	1.23e-50	194	GCA_009748895.1.gff
ce1	|SC|contig000132	97.391	115	3	0	1	115	920	806	1.23e-50	194	NCTC_8457.gff
ce1	|SC|contig000079	97.391	115	3	0	1	115	5223	5109	1.23e-50	194	NCTC_8457.gff
ce1	|SC|contig000057	97.391	115	3	0	1	115	2002	2116	1.23e-50	194	Vibrio_cholerae_623_39.gff
ce1	ERS2493975|SC|contig000001	97.391	115	3	0	1	115	11951	11837	1.24e-50	194	26237_7#44.spades.gff
ce1	ERS2493624|SC|contig000022	97.391	115	3	0	1	115	3433	3547	1.24e-50	194	26268_1#127.spades.gff
ce1	ERS2493624|SC|contig000015	97.391	115	3	0	1	115	7572	7458	1.24e-50	194	26268_1#127.spades.gff
ce1	ERS2493624|SC|contig000014	97.391	115	3	0	1	115	11155	11269	1.24e-50	194	26268_1#127.spades.gff
ce1	ERS2493624|SC|contig000006	97.391	115	3	0	1	115	292806	292920	1.24e-50	194	26268_1#127.spades.gff
ce1	ERS2493634|SC|contig000036	97.391	115	3	0	1	115	226	112	1.24e-50	194	26268_1#137.spades.gff
ce1	ERS2493634|SC|contig000023	97.391	115	3	0	1	115	630	744	1.24e-50	194	26268_1#137.spades.gff
ce1	ERS2493664|SC|contig000037	97.391	115	3	0	1	115	2355	2469	1.24e-50	194	26268_1#165.spades.gff
ce1	ERS2493664|SC|contig000033	97.391	115	3	0	1	115	732	846	1.24e-50	194	26268_1#165.spades.gff
ce1	ERS2493678|SC|contig000019	97.391	115	3	0	1	115	1402	1516	1.24e-50	194	26268_1#179.spades.gff
ce1	ERS2493678|SC|contig000018	97.391	115	3	0	1	115	5181	5295	1.24e-50	194	26268_1#179.spades.gff
ce1	ERS2493700|SC|contig000021	97.391	115	3	0	1	115	24321	24435	1.24e-50	194	26268_1#201.spades.gff
ce1	ERS2493700|SC|contig000019	97.391	115	3	0	1	115	41602	41488	1.24e-50	194	26268_1#201.spades.gff
ce1	ERS2494087|SC|contig000003	97.391	115	3	0	1	115	8861	8975	1.24e-50	194	26268_1#337.spades.gff
ce1	ERS2493864|SC|contig000012	97.391	115	3	0	1	115	8298	8184	1.24e-50	194	26268_1#77.spades.gff
ce1	ERS2493864|SC|contig000014	97.391	115	3	0	1	115	19375	19489	1.24e-50	194	26268_1#77.spades.gff
ce1	ERS013162|SC|contig000103	97.391	115	3	0	1	115	605	719	1.24e-50	194	4056_5#10.gff
ce1	ERS013162|SC|contig000079	97.391	115	3	0	1	115	2581	2695	1.24e-50	194	4056_5#10.gff
ce1	ERS013162|SC|contig000075	97.391	115	3	0	1	115	675	561	1.24e-50	194	4056_5#10.gff
ce1	ERS013162|SC|contig000072	97.391	115	3	0	1	115	1313	1199	1.24e-50	194	4056_5#10.gff
ce1	ERS013136|SC|contig000044	97.391	115	3	0	1	115	2610	2724	1.24e-50	194	4075_3#1.gff
ce1	ERS013136|SC|contig000043	97.391	115	3	0	1	115	838	724	1.24e-50	194	4075_3#1.gff
ce1	ERS032770|SC|contig000028	97.391	115	3	0	1	115	1684	1798	1.24e-50	194	6353_8#4.gff
ce1	ERS032770|SC|contig000026	97.391	115	3	0	1	115	12450	12564	1.24e-50	194	6353_8#4.gff
ce1	ERS027705|SC|contig000043	97.391	115	3	0	1	115	1	115	1.24e-50	194	6437_7#15.gff
ce1	ERS027705|SC|contig000031	97.391	115	3	0	1	115	11799	11913	1.24e-50	194	6437_7#15.gff
ce1	ERS135726|SC|contig000005	97.391	115	3	0	1	115	277148	277262	1.24e-50	194	8014_8#25.gff
ce1	ERS135843|SC|contig000048	97.391	115	3	0	1	115	832	946	1.24e-50	194	8014_8#29.gff
ce1	ERS135843|SC|contig000046	97.391	115	3	0	1	115	1404	1290	1.24e-50	194	8014_8#29.gff
ce1	ERS135843|SC|contig000035	97.391	115	3	0	1	115	9	123	1.24e-50	194	8014_8#29.gff
ce1	ERS135843|SC|contig000021	97.391	115	3	0	1	115	5809	5923	1.24e-50	194	8014_8#29.gff
ce1	ERS135731|SC|contig000063	97.391	115	3	0	1	115	725	839	1.24e-50	194	8014_8#30.gff
ce1	ERS135731|SC|contig000045	97.391	115	3	0	1	115	832	946	1.24e-50	194	8014_8#30.gff
ce1	ERS135731|SC|contig000033	97.391	115	3	0	1	115	3505	3391	1.24e-50	194	8014_8#30.gff
ce1	ERS135731|SC|contig000027	97.391	115	3	0	1	115	4555	4441	1.24e-50	194	8014_8#30.gff
ce1	ERS135731|SC|contig000023	97.391	115	3	0	1	115	5884	5998	1.24e-50	194	8014_8#30.gff
ce1	ERS135738|SC|contig000027	97.391	115	3	0	1	115	1523	1637	1.24e-50	194	8014_8#37.gff
ce1	|SC|contig000028	97.391	115	3	0	1	115	4082	3968	1.24e-50	194	CNRVC030118_CAGGCG.gff
ce1	|SC|contig000024	97.391	115	3	0	1	115	769	883	1.24e-50	194	CNRVC030118_CAGGCG.gff
ce1	|SC|contig000020	97.391	115	3	0	1	115	9070	9184	1.24e-50	194	CNRVC030118_CAGGCG.gff
ce1	|SC|contig000015	97.391	115	3	0	1	115	18694	18808	1.24e-50	194	CNRVC030118_CAGGCG.gff
ce1	|SC|contig000016	97.391	115	3	0	1	115	17801	17915	1.24e-50	194	CNRVC030121_CTATAC.gff
ce1	|SC|contig000022	97.391	115	3	0	1	115	5513	5399	1.24e-50	194	CNRVC030121_CTATAC.gff
ce1	|SC|contig000018	97.391	115	3	0	1	115	13169	13283	1.24e-50	194	CNRVC030121_CTATAC.gff
ce1	|SC|contig000017	97.391	115	3	0	1	115	15050	15164	1.24e-50	194	CNRVC030121_CTATAC.gff
ce1	|SC|contig000014	97.391	115	3	0	1	115	968	854	1.24e-50	194	CNRVC030130_AGTTCC.gff
ce1	|SC|contig000015	97.391	115	3	0	1	115	17801	17915	1.24e-50	194	CNRVC030189_TCGAAG.gff
ce1	|SC|contig000022	97.391	115	3	0	1	115	769	883	1.24e-50	194	CNRVC030189_TCGAAG.gff
ce1	|SC|contig000020	97.391	115	3	0	1	115	6375	6489	1.24e-50	194	CNRVC030189_TCGAAG.gff
ce1	|SC|contig000018	97.391	115	3	0	1	115	14785	14899	1.24e-50	194	CNRVC030189_TCGAAG.gff
ce1	|SC|contig000016	97.391	115	3	0	1	115	6783	6897	1.24e-50	194	CNRVC940057_CGTACG.gff
ce1	|SC|contig000034	97.391	115	3	0	1	115	1109	995	1.24e-50	194	ERR632095.gff
ce1	|SC|contig000025	97.391	115	3	0	1	115	660	546	1.24e-50	194	ERR632095.gff
ce1	GCA_009746805.1|SC|contig000078	97.391	115	3	0	1	115	1175	1061	1.24e-50	194	GCA_009746805.1.gff
ce1	GCA_009746905.1|SC|contig000088	97.391	115	3	0	1	115	693	807	1.24e-50	194	GCA_009746905.1.gff
ce1	GCA_009747115.1|SC|contig000052	97.391	115	3	0	1	115	1069	955	1.24e-50	194	GCA_009747115.1.gff
ce1	GCA_009747115.1|SC|contig000039	97.391	115	3	0	1	115	5219	5333	1.24e-50	194	GCA_009747115.1.gff
ce1	GCA_009747335.1|SC|contig000076	97.391	115	3	0	1	115	748	634	1.24e-50	194	GCA_009747335.1.gff
ce1	GCA_009747335.1|SC|contig000068	97.391	115	3	0	1	115	1380	1266	1.24e-50	194	GCA_009747335.1.gff
ce1	GCA_009747465.1|SC|contig000045	97.391	115	3	0	1	115	936	822	1.24e-50	194	GCA_009747465.1.gff
ce1	GCA_009747875.1|SC|contig000109	97.391	115	3	0	1	115	154	40	1.24e-50	194	GCA_009747875.1.gff
ce1	GCA_009747875.1|SC|contig000097	97.391	115	3	0	1	115	606	492	1.24e-50	194	GCA_009747875.1.gff
ce1	GCA_009747915.1|SC|contig000091	97.391	115	3	0	1	115	1072	1186	1.24e-50	194	GCA_009747915.1.gff
ce1	GCA_009747955.1|SC|contig000100	97.391	115	3	0	1	115	736	850	1.24e-50	194	GCA_009747955.1.gff
ce1	GCA_009748085.1|SC|contig000093	97.391	115	3	0	1	115	162	48	1.24e-50	194	GCA_009748085.1.gff
ce1	GCA_009748105.1|SC|contig000091	97.391	115	3	0	1	115	736	850	1.24e-50	194	GCA_009748105.1.gff
ce1	GCA_009748275.1|SC|contig000121	97.391	115	3	0	1	115	1197	1311	1.24e-50	194	GCA_009748275.1.gff
ce1	GCA_009748455.1|SC|contig000103	97.391	115	3	0	1	115	736	850	1.24e-50	194	GCA_009748455.1.gff
ce1	GCA_009748685.1|SC|contig000099	97.391	115	3	0	1	115	736	850	1.24e-50	194	GCA_009748685.1.gff
ce1	|SC|contig000038	97.391	115	3	0	1	115	2026	2140	1.24e-50	194	NHCC008D.gff
ce1	|SC|contig000060	97.391	115	3	0	1	115	668	782	1.24e-50	194	RC27.gff
ce1	|SC|contig000040	97.391	115	3	0	1	115	9133	9247	1.24e-50	194	RC27.gff
ce1	|SC|contig000014	97.391	115	3	0	1	115	22287	22401	1.24e-50	194	SRR4039807.gff
ce1	|SC|contig000015	97.391	115	3	0	1	115	24650	24764	1.24e-50	194	SRR4039807.gff
ce1	|SC|contig000046	97.391	115	3	0	1	115	960	846	1.24e-50	194	SRR4039818.gff
ce1	|SC|contig000039	97.391	115	3	0	1	115	707	821	1.24e-50	194	SRR4039818.gff
ce1	|SC|contig000039	97.391	115	3	0	1	115	4917	5031	1.24e-50	194	SRR4039822.gff
ce1	|SC|contig000042	97.391	115	3	0	1	115	1085	1199	1.24e-50	194	TMA_21.gff
ce1	|SC|contig000037	97.391	115	3	0	1	115	3622	3736	1.24e-50	194	TMA_21.gff
ce1	|SC|contig000032	97.391	115	3	0	1	115	5356	5470	1.24e-50	194	TMA_21.gff
ce1	|SC|contig000005	97.391	115	3	0	1	115	275510	275624	1.24e-50	194	TMA_21.gff
ce1	ERS452535|SC|contig000016	97.391	115	3	0	1	115	25037	25151	1.25e-50	194	12941_1#6.gff
ce1	|SC|contig000035	97.391	115	3	0	1	115	835	949	1.25e-50	194	150137_S6.gff
ce1	|SC|contig000022	97.391	115	3	0	1	115	19449	19563	1.25e-50	194	150137_S6.gff
ce1	ERS2493953|SC|contig000006	97.391	115	3	0	1	115	2166	2280	1.25e-50	194	26237_7#166.spades.gff
ce1	ERS2493978|SC|contig000013	97.391	115	3	0	1	115	7189	7075	1.25e-50	194	26237_7#47.spades.gff
ce1	ERS2493978|SC|contig000013	97.391	115	3	0	1	115	9733	9619	1.25e-50	194	26237_7#47.spades.gff
ce1	ERS2493979|SC|contig000029	97.391	115	3	0	1	115	7196	7082	1.25e-50	194	26237_7#48.spades.gff
ce1	ERS2493979|SC|contig000029	97.391	115	3	0	1	115	9740	9626	1.25e-50	194	26237_7#48.spades.gff
ce1	ERS2493980|SC|contig000046	97.391	115	3	0	1	115	998	1112	1.25e-50	194	26237_7#49.spades.gff
ce1	ERS2493980|SC|contig000046	97.391	115	3	0	1	115	3542	3656	1.25e-50	194	26237_7#49.spades.gff
ce1	ERS2493647|SC|contig000017	97.391	115	3	0	1	115	7171	7057	1.25e-50	194	26268_1#150.spades.gff
ce1	ERS2493647|SC|contig000016	97.391	115	3	0	1	115	15121	15007	1.25e-50	194	26268_1#150.spades.gff
ce1	ERS2493647|SC|contig000015	97.391	115	3	0	1	115	17712	17826	1.25e-50	194	26268_1#150.spades.gff
ce1	ERS2493647|SC|contig000014	97.391	115	3	0	1	115	59911	59797	1.25e-50	194	26268_1#150.spades.gff
ce1	ERS2493660|SC|contig000014	97.391	115	3	0	1	115	2076	2190	1.25e-50	194	26268_1#163.spades.gff
ce1	ERS2493660|SC|contig000010	97.391	115	3	0	1	115	1314	1200	1.25e-50	194	26268_1#163.spades.gff
ce1	ERS2493679|SC|contig000010	97.391	115	3	0	1	115	953	1067	1.25e-50	194	26268_1#180.spades.gff
ce1	ERS2493702|SC|contig000012	97.391	115	3	0	1	115	4598	4484	1.25e-50	194	26268_1#203.spades.gff
ce1	ERS2493702|SC|contig000012	97.391	115	3	0	1	115	37297	37183	1.25e-50	194	26268_1#203.spades.gff
ce1	ERS2493727|SC|contig000019	97.391	115	3	0	1	115	640	754	1.25e-50	194	26268_1#222.spades.gff
ce1	ERS2493715|SC|contig000033	97.391	115	3	0	1	115	3274	3388	1.25e-50	194	26268_1#232.spades.gff
ce1	ERS2708163|SC|contig000034	97.391	115	3	0	1	115	1035	1149	1.25e-50	194	27059_8#310.spades.gff
ce1	ERS2708163|SC|contig000022	97.391	115	3	0	1	115	17438	17552	1.25e-50	194	27059_8#310.spades.gff
ce1	ERS027702|SC|contig000031	97.391	115	3	0	1	115	2712	2826	1.25e-50	194	6437_7#12.gff
ce1	ERS027702|SC|contig000025	97.391	115	3	0	1	115	11799	11913	1.25e-50	194	6437_7#12.gff
ce1	ERS027703|SC|contig000036	97.391	115	3	0	1	115	1338	1452	1.25e-50	194	6437_7#13.gff
ce1	ERS027703|SC|contig000031	97.391	115	3	0	1	115	11799	11913	1.25e-50	194	6437_7#13.gff
ce1	ERS066585|SC|contig000044	97.391	115	3	0	1	115	615	729	1.25e-50	194	7138_2#14.gff
ce1	ERS066585|SC|contig000038	97.391	115	3	0	1	115	6690	6804	1.25e-50	194	7138_2#14.gff
ce1	ERS136088|SC|contig000050	97.391	115	3	0	1	115	832	946	1.25e-50	194	8014_8#32.gff
ce1	ERS136088|SC|contig000044	97.391	115	3	0	1	115	1404	1290	1.25e-50	194	8014_8#32.gff
ce1	ERS136088|SC|contig000031	97.391	115	3	0	1	115	3505	3391	1.25e-50	194	8014_8#32.gff
ce1	|SC|contig000023	97.391	115	3	0	1	115	9445	9559	1.25e-50	194	930125_S5.gff
ce1	|SC|contig000021	97.391	115	3	0	1	115	1101	987	1.25e-50	194	930125_S5.gff
ce1	|SC|contig000043	97.391	115	3	0	1	115	968	854	1.25e-50	194	CNRVC940054_GTGAAA.gff
ce1	|SC|contig000038	97.391	115	3	0	1	115	629	515	1.25e-50	194	EM1676A.gff
ce1	|SC|contig000040	97.391	115	3	0	1	115	952	838	1.25e-50	194	ERR576973.gff
ce1	|SC|contig000035	97.391	115	3	0	1	115	699	813	1.25e-50	194	ERR576973.gff
ce1	GCA_009746985.1|SC|contig000074	97.391	115	3	0	1	115	936	822	1.25e-50	194	GCA_009746985.1.gff
ce1	GCA_009748425.1|SC|contig000117	97.391	115	3	0	1	115	736	850	1.25e-50	194	GCA_009748425.1.gff
ce1	GCA_009748985.1|SC|contig000075	97.391	115	3	0	1	115	797	911	1.25e-50	194	GCA_009748985.1.gff
ce1	|SC|contig000028	97.391	115	3	0	1	115	1204	1318	1.25e-50	194	HE25.gff
ce1	|SC|contig000015	97.391	115	3	0	1	115	9622	9508	1.25e-50	194	SRR4039804.gff
ce1	NZ_CP013316_1_2	97.391	115	3	0	1	115	115654	115768	1.25e-50	194	Vibrio_cholerae_M2140_GCF_001887635_1.gff
ce1	NZ_CP013316_1_2	97.391	115	3	0	1	115	197566	197680	1.25e-50	194	Vibrio_cholerae_M2140_GCF_001887635_1.gff
ce1	ERS325081|SC|contig000047	97.391	115	3	0	1	115	832	946	1.26e-50	194	10541_1#89.gff
ce1	ERS325081|SC|contig000045	97.391	115	3	0	1	115	92	206	1.26e-50	194	10541_1#89.gff
ce1	ERS325081|SC|contig000043	97.391	115	3	0	1	115	1404	1290	1.26e-50	194	10541_1#89.gff
ce1	ERS325081|SC|contig000031	97.391	115	3	0	1	115	3505	3391	1.26e-50	194	10541_1#89.gff
ce1	|SC|contig000036	97.391	115	3	0	1	115	835	949	1.26e-50	194	150136_S4.gff
ce1	|SC|contig000023	97.391	115	3	0	1	115	19460	19574	1.26e-50	194	150136_S4.gff
ce1	ERS2494032|SC|contig000020	97.391	115	3	0	1	115	640	754	1.26e-50	194	26237_7#90.spades.gff
ce1	ERS2493691|SC|contig000049	97.391	115	3	0	1	115	757	871	1.26e-50	194	26268_1#192.spades.gff
ce1	ERS2494090|SC|contig000013	97.391	115	3	0	1	115	3532	3418	1.26e-50	194	26268_1#340.spades.gff
ce1	ERS2494090|SC|contig000003	97.391	115	3	0	1	115	638448	638334	1.26e-50	194	26268_1#340.spades.gff
ce1	ERS2708164|SC|contig000048	97.391	115	3	0	1	115	4	118	1.26e-50	194	27059_8#311.spades.gff
ce1	ERS2708164|SC|contig000037	97.391	115	3	0	1	115	4	118	1.26e-50	194	27059_8#311.spades.gff
ce1	ERS2708164|SC|contig000029	97.391	115	3	0	1	115	6913	7027	1.26e-50	194	27059_8#311.spades.gff
ce1	ERS2708164|SC|contig000026	97.391	115	3	0	1	115	4061	4175	1.26e-50	194	27059_8#311.spades.gff
ce1	ERS2865801|SC|contig000019	97.391	115	3	0	1	115	1090	1204	1.26e-50	194	28103_1#221.spades.gff
ce1	ERS032771|SC|contig000038	97.391	115	3	0	1	115	1	115	1.26e-50	194	6353_8#5.gff
ce1	ERS032771|SC|contig000031	97.391	115	3	0	1	115	6033	6147	1.26e-50	194	6353_8#5.gff
ce1	ERS027706|SC|contig000037	97.391	115	3	0	1	115	687	801	1.26e-50	194	6437_7#16.gff
ce1	ERS027706|SC|contig000029	97.391	115	3	0	1	115	940	826	1.26e-50	194	6437_7#16.gff
ce1	|SC|contig000005	97.391	115	3	0	1	115	15732	15618	1.26e-50	194	CNRVC030123_CAGGCG.gff
ce1	GCA_009748605.1|SC|contig000073	97.391	115	3	0	1	115	522	408	1.26e-50	194	GCA_009748605.1.gff
ce1	GCA_009748605.1|SC|contig000057	97.391	115	3	0	1	115	936	822	1.26e-50	194	GCA_009748605.1.gff
ce1	GCA_009748605.1|SC|contig000042	97.391	115	3	0	1	115	726	840	1.26e-50	194	GCA_009748605.1.gff
ce1	GCA_009748935.1|SC|contig000069	97.391	115	3	0	1	115	1292	1406	1.26e-50	194	GCA_009748935.1.gff
ce1	|SC|contig000014	97.391	115	3	0	1	115	3804	3918	1.26e-50	194	SRR4039808.gff
ce1	|SC|contig000014	97.391	115	3	0	1	115	28087	28201	1.26e-50	194	SRR4039808.gff
ce1	|SC|contig000031	97.391	115	3	0	1	115	1350	1464	1.26e-50	194	SRR4039815.gff
ce1	|SC|contig000028	97.391	115	3	0	1	115	944	1058	1.26e-50	194	SRR4039815.gff
ce1	|SC|contig000031	97.391	115	3	0	1	115	42	156	1.26e-50	194	SRR4039816.gff
ce1	|SC|contig000022	97.391	115	3	0	1	115	933	819	1.26e-50	194	SRR4039816.gff
ce1	|SC|contig000016	97.391	115	3	0	1	115	22287	22401	1.26e-50	194	SRR4039827.gff
ce1	|SC|contig000015	97.391	115	3	0	1	115	24141	24255	1.26e-50	194	SRR4039827.gff
ce1	NZ_CP013013_1_1	97.391	115	3	0	1	115	935401	935287	1.26e-50	194	Vibrio_cholerae_Env_390_GCF_001854425_1.gff
ce1	NZ_CP020407_1_2	97.391	115	3	0	1	115	769236	769122	1.26e-50	194	Vibrio_cholerae_FDAARGOS_223_GCF_002073335_1.gff
ce1	NZ_CP020407_1_2	97.391	115	3	0	1	115	793518	793404	1.26e-50	194	Vibrio_cholerae_FDAARGOS_223_GCF_002073335_1.gff
ce1	NZ_AP014525_1_2	97.391	115	3	0	1	115	373201	373315	1.26e-50	194	Vibrio_cholerae_MS6_GCF_000829215_1.gff
ce1	NZ_AP014525_1_2	97.391	115	3	0	1	115	406549	406663	1.26e-50	194	Vibrio_cholerae_MS6_GCF_000829215_1.gff
ce1	NZ_AP014525_1_2	97.391	115	3	0	1	115	426401	426515	1.26e-50	194	Vibrio_cholerae_MS6_GCF_000829215_1.gff
ce1	AE003853	97.391	115	3	0	1	115	391296	391410	1.26e-50	194	Vibrio_cholerae_O1_biovar_eltor_str_N16961_v2.gff
ce1	AE003853	97.391	115	3	0	1	115	415578	415692	1.26e-50	194	Vibrio_cholerae_O1_biovar_eltor_str_N16961_v2.gff
ce1	Vibrio_cholerae_O1_biovar_eltor_str_N16961_v2|SC|contig000002	97.391	115	3	0	1	115	391296	391410	1.26e-50	194	Vibrio_cholerae_O1_biovar_eltor_str_N16961_v2_prokka.gff
ce1	Vibrio_cholerae_O1_biovar_eltor_str_N16961_v2|SC|contig000002	97.391	115	3	0	1	115	415578	415692	1.26e-50	194	Vibrio_cholerae_O1_biovar_eltor_str_N16961_v2_prokka.gff
ce1	|SC|contig000052	97.391	115	3	0	1	115	9075	9189	1.26e-50	194	Vibrio_cholerae_V51.gff
ce1	ERS325080|SC|contig000049	97.391	115	3	0	1	115	832	946	1.27e-50	194	10541_1#88.gff
ce1	ERS325080|SC|contig000047	97.391	115	3	0	1	115	92	206	1.27e-50	194	10541_1#88.gff
ce1	ERS325080|SC|contig000045	97.391	115	3	0	1	115	1404	1290	1.27e-50	194	10541_1#88.gff
ce1	ERS325080|SC|contig000031	97.391	115	3	0	1	115	3505	3391	1.27e-50	194	10541_1#88.gff
ce1	ERS2493990|SC|contig000018	97.391	115	3	0	1	115	10045	9931	1.27e-50	194	26237_7#58.spades.gff
ce1	ERS2493990|SC|contig000016	97.391	115	3	0	1	115	17884	17770	1.27e-50	194	26237_7#58.spades.gff
ce1	ERS2493686|SC|contig000012	97.391	115	3	0	1	115	21825	21711	1.27e-50	194	26268_1#187.spades.gff
ce1	ERS2493718|SC|contig000016	97.391	115	3	0	1	115	7453	7339	1.27e-50	194	26268_1#213.spades.gff
ce1	ERS2493718|SC|contig000014	97.391	115	3	0	1	115	2697	2583	1.27e-50	194	26268_1#213.spades.gff
ce1	ERS2493718|SC|contig000014	97.391	115	3	0	1	115	23235	23121	1.27e-50	194	26268_1#213.spades.gff
ce1	ERS2494084|SC|contig000017	97.391	115	3	0	1	115	7300	7414	1.27e-50	194	26268_1#334.spades.gff
ce1	ERS2708170|SC|contig000024	97.391	115	3	0	1	115	7536	7650	1.27e-50	194	27059_8#317.spades.gff
ce1	ERS2708170|SC|contig000023	97.391	115	3	0	1	115	8649	8535	1.27e-50	194	27059_8#317.spades.gff
ce1	ERS2708170|SC|contig000017	97.391	115	3	0	1	115	6166	6052	1.27e-50	194	27059_8#317.spades.gff
ce1	ERS066586|SC|contig000049	97.391	115	3	0	1	115	632	746	1.27e-50	194	7138_2#15.gff
ce1	ERS066586|SC|contig000042	97.391	115	3	0	1	115	6651	6765	1.27e-50	194	7138_2#15.gff
ce1	GCA_009746835.1|SC|contig000065	97.391	115	3	0	1	115	1159	1045	1.27e-50	194	GCA_009746835.1.gff
ce1	GCA_009747005.1|SC|contig000068	97.391	115	3	0	1	115	1238	1352	1.27e-50	194	GCA_009747005.1.gff
ce1	GCA_009748165.1|SC|contig000090	97.391	115	3	0	1	115	1072	1186	1.27e-50	194	GCA_009748165.1.gff
ce1	GCA_009748165.1|SC|contig000073	97.391	115	3	0	1	115	1091	977	1.27e-50	194	GCA_009748165.1.gff
ce1	GCA_009749145.1|SC|contig000054	97.391	115	3	0	1	115	736	850	1.27e-50	194	GCA_009749145.1.gff
ce1	|SC|contig000021	97.391	115	3	0	1	115	2920	2806	1.27e-50	194	SRR4039803.gff
ce1	|SC|contig000015	97.391	115	3	0	1	115	19335	19449	1.27e-50	194	SRR4039803.gff
ce1	|SC|contig000031	97.391	115	3	0	1	115	2350	2236	1.27e-50	194	SRR4039817.gff
ce1	|SC|contig000025	97.391	115	3	0	1	115	9917	10031	1.27e-50	194	SRR4039817.gff
ce1	|SC|contig000038	97.391	115	3	0	1	115	6718	6832	1.27e-50	194	SRR4039821.gff
ce1	|SC|contig000036	97.391	115	3	0	1	115	7497	7611	1.27e-50	194	SRR4039821.gff
ce1	|SC|contig000018	97.391	115	3	0	1	115	3818	3932	1.27e-50	194	SRR4039825.gff
ce1	|SC|contig000013	97.391	115	3	0	1	115	24141	24255	1.27e-50	194	SRR4039825.gff
ce1	NZ_CP012997_1_1	97.391	115	3	0	1	115	934204	934090	1.27e-50	194	Vibrio_cholerae_2012Env_9_GCF_000788715_2.gff
ce1	NZ_CP013304_1_2	97.391	115	3	0	1	115	407491	407605	1.27e-50	194	Vibrio_cholerae_CRC711_GCF_001887435_1.gff
ce1	NZ_CP013308_1_2	97.391	115	3	0	1	115	409961	410075	1.27e-50	194	Vibrio_cholerae_E506_GCF_001887475_1.gff
ce1	NZ_CP013308_1_2	97.391	115	3	0	1	115	434244	434358	1.27e-50	194	Vibrio_cholerae_E506_GCF_001887475_1.gff
ce1	NZ_CP013314_1_2	97.391	115	3	0	1	115	423999	424113	1.27e-50	194	Vibrio_cholerae_E9120_GCF_001887655_1.gff
ce1	NZ_CP013314_1_2	97.391	115	3	0	1	115	448281	448395	1.27e-50	194	Vibrio_cholerae_E9120_GCF_001887655_1.gff
ce1	NC_016945_1_2	97.391	115	3	0	1	115	391118	391232	1.27e-50	194	Vibrio_cholerae_IEC224_GCF_000250855_1.gff
ce1	NC_016945_1_2	97.391	115	3	0	1	115	415399	415513	1.27e-50	194	Vibrio_cholerae_IEC224_GCF_000250855_1.gff
ce1	|SC|contig000038	97.391	115	3	0	1	115	1338	1452	1.27e-50	194	Vibrio_cholerae_MZO_3.gff
ce1	NZ_CP013320_1_2	97.391	115	3	0	1	115	352794	352908	1.27e-50	194	Vibrio_cholerae_NCTC9420_GCF_001887615_1.gff
ce1	NZ_CP013320_1_2	97.391	115	3	0	1	115	416055	416169	1.27e-50	194	Vibrio_cholerae_NCTC9420_GCF_001887615_1.gff
ce1	NC_016446_1_2	97.391	115	3	0	1	115	116121	116235	1.27e-50	194	Vibrio_cholerae_O1_str_2010EL_1786_GCF_000166455_1.gff
ce1	ERS710432|SC|contig000012	97.391	115	3	0	1	115	3529	3415	1.28e-50	194	16853_4#69.gff
ce1	ERS710432|SC|contig000019	97.391	115	3	0	1	115	7046	6932	1.28e-50	194	16853_4#69.gff
ce1	ERS710432|SC|contig000014	97.391	115	3	0	1	115	984	870	1.28e-50	194	16853_4#69.gff
ce1	ERS2493644|SC|contig000033	97.391	115	3	0	1	115	2932	3046	1.28e-50	194	26268_1#147.spades.gff
ce1	ERS2493644|SC|contig000028	97.391	115	3	0	1	115	3	117	1.28e-50	194	26268_1#147.spades.gff
ce1	ERS2493644|SC|contig000023	97.391	115	3	0	1	115	3944	4058	1.28e-50	194	26268_1#147.spades.gff
ce1	ERS2493644|SC|contig000020	97.391	115	3	0	1	115	1123	1237	1.28e-50	194	26268_1#147.spades.gff
ce1	ERS2708171|SC|contig000014	97.391	115	3	0	1	115	11474	11588	1.28e-50	194	27059_8#318.spades.gff
ce1	GCA_009746825.1|SC|contig000068	97.391	115	3	0	1	115	665	779	1.28e-50	194	GCA_009746825.1.gff
ce1	|SC|contig000018	97.391	115	3	0	1	115	1500	1386	1.28e-50	194	SRR4039810.gff
ce1	|SC|contig000018	97.391	115	3	0	1	115	1500	1386	1.28e-50	194	SRR4039811.gff
ce1	|SC|contig000028	97.391	115	3	0	1	115	8792	8906	1.28e-50	194	Vibrio_cholerae_1587_genomic.gff
ce1	NZ_CP016325_1_2	97.391	115	3	0	1	115	410116	410230	1.28e-50	194	Vibrio_cholerae_2740_80_GCF_001683415_1.gff
ce1	NZ_CP016325_1_2	97.391	115	3	0	1	115	434399	434513	1.28e-50	194	Vibrio_cholerae_2740_80_GCF_001683415_1.gff
ce1	NZ_CP025937_1_2	97.391	115	3	0	1	115	388863	388977	1.28e-50	194	Vibrio_cholerae_A1552_GCF_002892855_1.gff
ce1	NZ_CP025937_1_2	97.391	115	3	0	1	115	413145	413259	1.28e-50	194	Vibrio_cholerae_A1552_GCF_002892855_1.gff
ce1	NZ_CP013302_1_2	97.391	115	3	0	1	115	424821	424935	1.28e-50	194	Vibrio_cholerae_C5_GCF_001887395_1.gff
ce1	NZ_CP013302_1_2	97.391	115	3	0	1	115	449103	449217	1.28e-50	194	Vibrio_cholerae_C5_GCF_001887395_1.gff
ce1	NZ_CP013306_1_2	97.391	115	3	0	1	115	419086	419200	1.28e-50	194	Vibrio_cholerae_CRC1106_GCF_001887455_1.gff
ce1	NZ_CP013306_1_2	97.391	115	3	0	1	115	443368	443482	1.28e-50	194	Vibrio_cholerae_CRC1106_GCF_001887455_1.gff
ce1	NZ_CP013310_1_2	97.391	115	3	0	1	115	552194	552308	1.28e-50	194	Vibrio_cholerae_E1162_GCF_001887495_1.gff
ce1	NZ_CP013310_1_2	97.391	115	3	0	1	115	576476	576590	1.28e-50	194	Vibrio_cholerae_E1162_GCF_001887495_1.gff
ce1	NZ_CP013312_1_1	97.391	115	3	0	1	115	735281	735395	1.28e-50	194	Vibrio_cholerae_E1320_GCF_001887415_1.gff
ce1	NZ_CP013312_1_1	97.391	115	3	0	1	115	798446	798560	1.28e-50	194	Vibrio_cholerae_E1320_GCF_001887415_1.gff
ce1	NZ_CP013312_1_1	97.391	115	3	0	1	115	823351	823465	1.28e-50	194	Vibrio_cholerae_E1320_GCF_001887415_1.gff
ce1	NZ_CP009041_1_2	97.391	115	3	0	1	115	389709	389823	1.28e-50	194	Vibrio_cholerae_O1_biovar_El_Tor_FJ147_GCF_000963555_1.gff
ce1	ERS710428|SC|contig000002	97.391	115	3	0	1	115	822323	822437	1.29e-50	194	16853_4#65.gff
ce1	ERS2493650|SC|contig000026	97.391	115	3	0	1	115	218	104	1.29e-50	194	26268_1#153.spades.gff
ce1	ERS2493650|SC|contig000017	97.391	115	3	0	1	115	3177	3291	1.29e-50	194	26268_1#153.spades.gff
ce1	ERS135735|SC|contig000043	97.391	115	3	0	1	115	2321	2435	1.29e-50	194	8014_8#34.gff
ce1	|SC|contig000065	97.391	115	3	0	1	115	2626	2740	1.29e-50	194	CNRVC940061_ATGAGC.gff
ce1	|SC|contig000052	97.391	115	3	0	1	115	11331	11445	1.29e-50	194	CNRVC940061_ATGAGC.gff
ce1	GCA_009746965.1|SC|contig000064	97.391	115	3	0	1	115	662	776	1.29e-50	194	GCA_009746965.1.gff
ce1	GCA_009749025.1|SC|contig000087	97.391	115	3	0	1	115	720	834	1.29e-50	194	GCA_009749025.1.gff
ce1	GCA_009749125.1|SC|contig000105	97.391	115	3	0	1	115	920	806	1.29e-50	194	GCA_009749125.1.gff
ce1	|SC|contig000059	97.391	115	3	0	1	115	1722	1608	1.29e-50	194	SRR4039819.gff
ce1	NC_012583_1_2	97.391	115	3	0	1	115	402586	402700	1.29e-50	194	Vibrio_cholerae_O395_GCF_000021625_1.gff
ce1	NC_012583_1_2	97.391	115	3	0	1	115	424831	424945	1.29e-50	194	Vibrio_cholerae_O395_GCF_000021625_1.gff
ce1	ERS710429|SC|contig000012	97.391	115	3	0	1	115	3529	3415	1.3e-50	194	16853_4#66.gff
ce1	ERS710429|SC|contig000017	97.391	115	3	0	1	115	4985	4871	1.3e-50	194	16853_4#66.gff
ce1	ERS710429|SC|contig000015	97.391	115	3	0	1	115	14629	14743	1.3e-50	194	16853_4#66.gff
ce1	ERS710445|SC|contig000032	97.391	115	3	0	1	115	1551	1665	1.3e-50	194	16853_4#82.gff
ce1	ERS135845|SC|contig000046	97.391	115	3	0	1	115	960	846	1.3e-50	194	8014_8#35.gff
ce1	GCA_009746885.1|SC|contig000081	97.391	115	3	0	1	115	1167	1053	1.3e-50	194	GCA_009746885.1.gff
ce1	GCA_009748965.1|SC|contig000069	97.391	115	3	0	1	115	556	442	1.3e-50	194	GCA_009748965.1.gff
ce1	GCA_009749045.1|SC|contig000067	97.391	115	3	0	1	115	797	911	1.3e-50	194	GCA_009749045.1.gff
ce1	GCA_009749065.1|SC|contig000067	97.391	115	3	0	1	115	736	850	1.3e-50	194	GCA_009749065.1.gff
ce1	GCA_009749075.1|SC|contig000078	97.391	115	3	0	1	115	1072	1186	1.3e-50	194	GCA_009749075.1.gff
ce1	GCA_009749165.1|SC|contig000063	97.391	115	3	0	1	115	736	850	1.3e-50	194	GCA_009749165.1.gff
ce1	NZ_CP013318_1_2	97.391	115	3	0	1	115	378809	378923	1.3e-50	194	Vibrio_cholerae_NCTC5395_GCF_001887515_1.gff
ce1	NZ_CP013318_1_2	97.391	115	3	0	1	115	452367	452481	1.3e-50	194	Vibrio_cholerae_NCTC5395_GCF_001887515_1.gff
ce1	NZ_CP013318_1_2	97.391	115	3	0	1	115	476650	476764	1.3e-50	194	Vibrio_cholerae_NCTC5395_GCF_001887515_1.gff
ce1	ERS710433|SC|contig000034	97.391	115	3	0	1	115	716	830	1.31e-50	194	16853_4#70.gff
ce1	ERS710433|SC|contig000019	97.391	115	3	0	1	115	19359	19473	1.31e-50	194	16853_4#70.gff
ce1	ERS710433|SC|contig000018	97.391	115	3	0	1	115	18396	18282	1.31e-50	194	16853_4#70.gff
ce1	ERS2493684|SC|contig000023	97.391	115	3	0	1	115	3685	3799	1.31e-50	194	26268_1#185.spades.gff
ce1	ERS2493684|SC|contig000021	97.391	115	3	0	1	115	541	655	1.31e-50	194	26268_1#185.spades.gff
ce1	ERS2493684|SC|contig000019	97.391	115	3	0	1	115	943	1057	1.31e-50	194	26268_1#185.spades.gff
ce1	ERS2493684|SC|contig000013	97.391	115	3	0	1	115	28700	28814	1.31e-50	194	26268_1#185.spades.gff
ce1	|SC|contig000062	97.391	115	3	0	1	115	872	758	1.32e-50	194	CNRVC030190_CTATAC.gff
ce1	GCA_009746895.1|SC|contig000065	97.391	115	3	0	1	115	1174	1060	1.32e-50	194	GCA_009746895.1.gff
ce1	|SC|contig000158	97.391	115	3	0	1	115	446	560	1.32e-50	194	SRR4039823.gff
ce1	|SC|contig000164	97.391	115	3	0	1	115	446	560	1.32e-50	194	SRR4039824.gff
ce1	NC_012667_1_2	97.391	115	3	0	1	115	970667	970553	1.32e-50	194	Vibrio_cholerae_MJ_1236_GCF_000022585_1.gff
ce1	NZ_CP007635_1_2	97.391	115	3	0	1	115	117359	117473	1.33e-50	194	Vibrio_cholerae_2012EL_2176_GCF_000765415_1.gff
ce1	ERS710444|SC|contig000014	97.391	115	3	0	1	115	7716	7602	1.35e-50	194	16853_4#81.gff
ce1	ERS710441|SC|contig000021	97.391	115	3	0	1	115	11743	11629	1.37e-50	194	16853_4#78.gff
ce1	ERS710431|SC|contig000012	97.391	115	3	0	1	115	4092	3978	1.42e-50	194	16853_4#68.gff
ce1	ERS710431|SC|contig000013	97.391	115	3	0	1	115	984	870	1.42e-50	194	16853_4#68.gff
ce1	LCUE01000020	97.391	115	3	0	1	115	11211	11325	1.42e-50	194	Vibrio_metoecus_07_2435.gff
ce1	ADBD01000010	97.391	115	3	0	1	115	130216	130330	1.48e-50	194	Vibrio_sp_RC586.gff
ce1	ERS2493666|SC|contig000013	97.414	116	2	1	1	115	21771	21656	4.16e-50	192	26268_1#167.spades.gff
ce1	ERS2493666|SC|contig000016	97.414	116	2	1	1	115	960	1075	4.16e-50	192	26268_1#167.spades.gff
ce1	ERS2493687|SC|contig000034	97.414	116	2	1	1	115	2018	2133	4.2e-50	192	26268_1#188.spades.gff
ce1	ERS2493687|SC|contig000006	97.414	116	2	1	1	115	123	8	4.2e-50	192	26268_1#188.spades.gff
ce1	ERS2493671|SC|contig000043	97.414	116	2	1	1	115	6741	6626	4.21e-50	192	26268_1#172.spades.gff
ce1	ERS066584|SC|contig000032	97.414	116	2	1	1	115	3161	3046	4.23e-50	192	7138_2#13.gff
ce1	ERS2493976|SC|contig000008	97.414	116	2	1	1	115	2891	2776	4.24e-50	192	26237_7#45.spades.gff
ce1	ERS2865811|SC|contig000004	97.414	116	2	1	1	115	368195	368080	4.25e-50	192	28103_1#259.spades.gff
ce1	ERS2493643|SC|contig000067	97.414	116	2	1	1	115	641	756	4.26e-50	192	26268_1#146.spades.gff
ce1	ERS2493667|SC|contig000012	97.414	116	2	1	1	115	4590	4475	4.27e-50	192	26268_1#168.spades.gff
ce1	ERS066577|SC|contig000038	97.414	116	2	1	1	115	2622	2507	4.27e-50	192	7138_2#6.gff
ce1	|SC|contig000020	97.414	116	2	1	1	115	4123	4238	4.27e-50	192	SRR227317.gff
ce1	|SC|contig000014	97.414	116	2	1	1	115	7837	7722	4.27e-50	192	SRR227317.gff
ce1	ERS2493633|SC|contig000013	97.414	116	2	1	1	115	2499	2384	4.28e-50	192	26268_1#136.spades.gff
ce1	ERS2493633|SC|contig000013	97.414	116	2	1	1	115	7976	7861	4.28e-50	192	26268_1#136.spades.gff
ce1	ERS2493681|SC|contig000013	97.414	116	2	1	1	115	2114	1999	4.28e-50	192	26268_1#182.spades.gff
ce1	ERS044976|SC|contig000017	97.414	116	2	1	1	115	3184	3069	4.29e-50	192	6930_1#16.gff
ce1	ERS135720|SC|contig000039	97.414	116	2	1	1	115	118	3	4.3e-50	192	8014_8#19.gff
ce1	ERS135720|SC|contig000037	97.414	116	2	1	1	115	1570	1685	4.3e-50	192	8014_8#19.gff
ce1	|SC|contig000062	97.414	116	2	1	1	115	621	506	4.3e-50	192	CNRVC940058_GAGTGG.gff
ce1	|SC|contig000023	97.414	116	2	1	1	115	768	883	4.3e-50	192	CNRVC940059_GGTAGC.gff
ce1	|SC|contig000038	97.414	116	2	1	1	115	3172	3287	4.3e-50	192	Vibrio_cholerae_623_39.gff
ce1	ERS2493973|SC|contig000019	97.414	116	2	1	1	115	8780	8665	4.31e-50	192	26237_7#42.spades.gff
ce1	NZ_LS997868_1_2	97.414	116	2	1	1	115	581603	581718	4.31e-50	192	Vibrio_cholerae_NCTC_30_GCF_900538065_1.gff
ce1	ERS2493975|SC|contig000035	97.414	116	2	1	1	115	1548	1433	4.32e-50	192	26237_7#44.spades.gff
ce1	ERS2493975|SC|contig000021	97.414	116	2	1	1	115	3477	3362	4.32e-50	192	26237_7#44.spades.gff
ce1	ERS2493600|SC|contig000013	97.414	116	2	1	1	115	4547	4662	4.33e-50	192	26268_1#103.spades.gff
ce1	|SC|contig000027	97.414	116	2	1	1	115	3192	3077	4.33e-50	192	SRR4039809.gff
ce1	|SC|contig000047	97.414	116	2	1	1	115	4873	4758	4.33e-50	192	SRR4039822.gff
ce1	ERS2493634|SC|contig000017	97.414	116	2	1	1	115	10337	10452	4.34e-50	192	26268_1#137.spades.gff
ce1	ERS2493647|SC|contig000015	97.414	116	2	1	1	115	16512	16627	4.36e-50	192	26268_1#150.spades.gff
ce1	ERS2493675|SC|contig000023	97.414	116	2	1	1	115	2167	2052	4.36e-50	192	26268_1#176.spades.gff
ce1	ERS2493675|SC|contig000014	97.414	116	2	1	1	115	11320	11435	4.36e-50	192	26268_1#176.spades.gff
ce1	ERS2493702|SC|contig000015	97.414	116	2	1	1	115	4555	4440	4.36e-50	192	26268_1#203.spades.gff
ce1	ERS2493702|SC|contig000015	97.368	114	3	0	2	115	5049	4936	4.36e-50	192	26268_1#203.spades.gff
ce1	ERS452533|SC|contig000054	97.414	116	2	1	1	115	2951	3066	4.37e-50	192	12941_1#4.gff
ce1	ERS2493979|SC|contig000036	97.414	116	2	1	1	115	4672	4787	4.37e-50	192	26237_7#48.spades.gff
ce1	|SC|contig000014	97.414	116	2	1	1	115	3204	3089	4.37e-50	192	SRR4039804.gff
ce1	ERS2493978|SC|contig000032	97.414	116	2	1	1	115	12972	13087	4.38e-50	192	26237_7#47.spades.gff
ce1	ERS2493980|SC|contig000034	97.414	116	2	1	1	115	4672	4787	4.38e-50	192	26237_7#49.spades.gff
ce1	ERS2493660|SC|contig000010	97.414	116	2	1	1	115	754	639	4.38e-50	192	26268_1#163.spades.gff
ce1	|SC|contig000019	97.414	116	2	1	1	115	11929	12044	4.4e-50	192	CNRVC030123_CAGGCG.gff
ce1	|SC|contig000019	97.414	116	2	1	1	115	7370	7485	4.41e-50	192	SRR4039806.gff
ce1	ERS2493718|SC|contig000012	97.414	116	2	1	1	115	227	112	4.42e-50	192	26268_1#213.spades.gff
ce1	|SC|contig000028	97.414	116	2	1	1	115	3118	3003	4.43e-50	192	SRR4039817.gff
ce1	|SC|contig000015	97.414	116	2	1	1	115	3204	3089	4.46e-50	192	SRR4039810.gff
ce1	|SC|contig000015	97.414	116	2	1	1	115	3204	3089	4.46e-50	192	SRR4039811.gff
ce1	ERS2708171|SC|contig000001	97.414	116	2	1	1	115	944085	944200	4.47e-50	192	27059_8#318.spades.gff
ce1	ERS2494093|SC|contig000032	97.414	116	2	1	1	115	10411	10526	4.48e-50	192	26268_1#343.spades.gff
ce1	ERS2494086|SC|contig000034	97.414	116	2	1	1	115	3031	2916	4.54e-50	192	26268_1#336.spades.gff
ce1	ERS710433|SC|contig000022	98.198	111	2	0	5	115	1	111	4.56e-50	192	16853_4#70.gff
ce1	|SC|contig000067	97.414	116	2	1	1	115	2992	3107	4.61e-50	192	SRR4039823.gff
ce1	|SC|contig000068	97.414	116	2	1	1	115	692	577	4.61e-50	192	SRR4039824.gff
ce1	LCUE01000025	97.414	116	2	1	1	115	4792	4907	4.96e-50	192	Vibrio_metoecus_07_2435.gff
ce1	|SC|contig000081	96.522	115	4	0	1	115	1106	992	1.34e-49	190	CT5369_93.gff
ce1	|SC|contig000053	96.522	115	4	0	1	115	2863	2977	1.34e-49	190	CT5369_93.gff
ce1	|SC|contig000051	96.522	115	4	0	1	115	2803	2917	1.34e-49	190	CT5369_93.gff
ce1	|SC|contig000038	96.522	115	4	0	1	115	153	39	1.34e-49	190	CT5369_93.gff
ce1	|SC|contig000034	96.522	115	4	0	1	115	683	569	1.34e-49	190	CT5369_93.gff
ce1	|SC|contig000021	96.522	115	4	0	1	115	45163	45277	1.34e-49	190	CT5369_93.gff
ce1	|SC|contig000005	96.522	115	4	0	1	115	214021	214135	1.34e-49	190	CT5369_93.gff
ce1	ERS2493666|SC|contig000014	96.522	115	4	0	1	115	226	112	1.45e-49	190	26268_1#167.spades.gff
ce1	ERS2493666|SC|contig000014	96.522	115	4	0	1	115	5659	5545	1.45e-49	190	26268_1#167.spades.gff
ce1	ERS2493611|SC|contig000033	96.522	115	4	0	1	115	7599	7485	1.46e-49	190	26268_1#114.spades.gff
ce1	ERS2493672|SC|contig000036	96.522	115	4	0	1	115	7599	7485	1.46e-49	190	26268_1#173.spades.gff
ce1	ERS2493687|SC|contig000006	96.522	115	4	0	1	115	5203	5089	1.46e-49	190	26268_1#188.spades.gff
ce1	ERS2493687|SC|contig000036	96.522	115	4	0	1	115	717	831	1.46e-49	190	26268_1#188.spades.gff
ce1	ERS2493687|SC|contig000029	96.522	115	4	0	1	115	1263	1149	1.46e-49	190	26268_1#188.spades.gff
ce1	ERS2493687|SC|contig000024	96.522	115	4	0	1	115	951	1065	1.46e-49	190	26268_1#188.spades.gff
ce1	ERS2493687|SC|contig000024	96.522	115	4	0	1	115	3121	3235	1.46e-49	190	26268_1#188.spades.gff
ce1	ERS027691|SC|contig000057	96.522	115	4	0	1	115	2097	2211	1.46e-49	190	6437_7#1.gff
ce1	ERS027691|SC|contig000055	96.522	115	4	0	1	115	468	582	1.46e-49	190	6437_7#1.gff
ce1	ERS032768|SC|contig000058	96.522	115	4	0	1	115	2100	2214	1.46e-49	190	6930_3#15.gff
ce1	ERS032768|SC|contig000049	96.522	115	4	0	1	115	2293	2407	1.46e-49	190	6930_3#15.gff
ce1	|SC|contig000002	96.522	115	4	0	1	115	1392	1506	1.46e-49	190	CNRVC030219_CAACTA.gff
ce1	|SC|contig000016	96.522	115	4	0	1	115	8912	8798	1.46e-49	190	CNRVC030219_CAACTA.gff
ce1	|SC|contig000013	96.522	115	4	0	1	115	12960	12846	1.46e-49	190	CNRVC030219_CAACTA.gff
ce1	|SC|contig000013	96.522	115	4	0	1	115	21056	20942	1.46e-49	190	CNRVC030219_CAACTA.gff
ce1	|SC|contig000013	96.522	115	4	0	1	115	23565	23451	1.46e-49	190	CNRVC030219_CAACTA.gff
ce1	|SC|contig000011	96.522	115	4	0	1	115	13053	12939	1.46e-49	190	CNRVC030219_CAACTA.gff
ce1	|SC|contig000011	96.522	115	4	0	1	115	30558	30444	1.46e-49	190	CNRVC030219_CAACTA.gff
ce1	|SC|contig000009	96.522	115	4	0	1	115	1951	2065	1.46e-49	190	CNRVC030220_CACCGG.gff
ce1	|SC|contig000020	96.522	115	4	0	1	115	1733	1619	1.46e-49	190	CNRVC030220_CACCGG.gff
ce1	|SC|contig000020	96.522	115	4	0	1	115	9829	9715	1.46e-49	190	CNRVC030220_CACCGG.gff
ce1	|SC|contig000020	96.522	115	4	0	1	115	12338	12224	1.46e-49	190	CNRVC030220_CACCGG.gff
ce1	|SC|contig000019	96.522	115	4	0	1	115	8912	8798	1.46e-49	190	CNRVC030220_CACCGG.gff
ce1	|SC|contig000014	96.522	115	4	0	1	115	12262	12148	1.46e-49	190	CNRVC030220_CACCGG.gff
ce1	|SC|contig000014	96.522	115	4	0	1	115	29767	29653	1.46e-49	190	CNRVC030220_CACCGG.gff
ce1	|SC|contig000045	96.522	115	4	0	1	115	502	616	1.46e-49	190	SRR135541.gff
ce1	|SC|contig000044	96.522	115	4	0	1	115	218	104	1.46e-49	190	SRR135541.gff
ce1	|SC|contig000038	96.522	115	4	0	1	115	1330	1216	1.46e-49	190	SRR135541.gff
ce1	ERS2493601|SC|contig000033	96.522	115	4	0	1	115	7599	7485	1.47e-49	190	26268_1#104.spades.gff
ce1	ERS2493669|SC|contig000065	96.522	115	4	0	1	115	538	652	1.47e-49	190	26268_1#170.spades.gff
ce1	ERS2493671|SC|contig000043	96.522	115	4	0	1	115	6103	5989	1.47e-49	190	26268_1#172.spades.gff
ce1	ERS2493671|SC|contig000060	96.522	115	4	0	1	115	2961	2847	1.47e-49	190	26268_1#172.spades.gff
ce1	ERS2493671|SC|contig000058	96.522	115	4	0	1	115	3948	4062	1.47e-49	190	26268_1#172.spades.gff
ce1	ERS2493671|SC|contig000051	96.522	115	4	0	1	115	6579	6693	1.47e-49	190	26268_1#172.spades.gff
ce1	ERS2493671|SC|contig000046	96.522	115	4	0	1	115	611	725	1.47e-49	190	26268_1#172.spades.gff
ce1	ERS066587|SC|contig000035	96.522	115	4	0	1	115	1416	1530	1.47e-49	190	7138_2#16.gff
ce1	ERS066587|SC|contig000033	96.522	115	4	0	1	115	1295	1181	1.47e-49	190	7138_2#16.gff
ce1	ERS066587|SC|contig000031	96.522	115	4	0	1	115	3065	2951	1.47e-49	190	7138_2#16.gff
ce1	ERS066587|SC|contig000018	96.522	115	4	0	1	115	4373	4487	1.47e-49	190	7138_2#16.gff
ce1	|SC|contig000040	96.522	115	4	0	1	115	1825	1939	1.47e-49	190	M66.gff
ce1	|SC|contig000035	96.522	115	4	0	1	115	799	685	1.47e-49	190	M66.gff
ce1	|SC|contig000032	96.522	115	4	0	1	115	3776	3662	1.47e-49	190	M66.gff
ce1	|SC|contig000033	96.522	115	4	0	1	115	1825	1939	1.47e-49	190	MAK757.gff
ce1	|SC|contig000024	96.522	115	4	0	1	115	799	685	1.47e-49	190	MAK757.gff
ce1	|SC|contig000020	96.522	115	4	0	1	115	10881	10995	1.47e-49	190	MAK757.gff
ce1	|SC|contig000069	96.522	115	4	0	1	115	1429	1315	1.47e-49	190	SRR212959.gff
ce1	ERS2493976|SC|contig000015	96.522	115	4	0	1	115	12321	12435	1.48e-49	190	26237_7#45.spades.gff
ce1	ERS2493976|SC|contig000018	96.522	115	4	0	1	115	1447	1333	1.48e-49	190	26237_7#45.spades.gff
ce1	ERS2493976|SC|contig000018	96.522	115	4	0	1	115	13519	13405	1.48e-49	190	26237_7#45.spades.gff
ce1	ERS2865811|SC|contig000024	96.522	115	4	0	1	115	226	112	1.48e-49	190	28103_1#259.spades.gff
ce1	ERS2865811|SC|contig000016	96.522	115	4	0	1	115	5562	5676	1.48e-49	190	28103_1#259.spades.gff
ce1	ERS066584|SC|contig000005	96.522	115	4	0	1	115	10118	10004	1.48e-49	190	7138_2#13.gff
ce1	ERS066584|SC|contig000005	96.522	115	4	0	1	115	11207	11093	1.48e-49	190	7138_2#13.gff
ce1	ERS066584|SC|contig000033	96.522	115	4	0	1	115	1341	1227	1.48e-49	190	7138_2#13.gff
ce1	ERS066584|SC|contig000024	96.522	115	4	0	1	115	1362	1476	1.48e-49	190	7138_2#13.gff
ce1	ERS066584|SC|contig000024	96.522	115	4	0	1	115	5703	5817	1.48e-49	190	7138_2#13.gff
ce1	ERS066579|SC|contig000024	96.522	115	4	0	1	115	5247	5133	1.48e-49	190	7138_2#8.gff
ce1	ERS066579|SC|contig000023	96.522	115	4	0	1	115	2941	3055	1.48e-49	190	7138_2#8.gff
ce1	|SC|contig000091	96.522	115	4	0	1	115	1771	1885	1.48e-49	190	BJG_01.gff
ce1	|SC|contig000023	96.522	115	4	0	1	115	2727	2613	1.48e-49	190	CNRVC030191_CTCAGA.gff
ce1	|SC|contig000013	96.522	115	4	0	1	115	12797	12683	1.48e-49	190	CNRVC030191_CTCAGA.gff
ce1	|SC|contig000012	96.522	115	4	0	1	115	14540	14654	1.48e-49	190	CNRVC030191_CTCAGA.gff
ce1	|SC|contig000012	96.522	115	4	0	1	115	22637	22751	1.48e-49	190	CNRVC030191_CTCAGA.gff
ce1	|SC|contig000011	96.522	115	4	0	1	115	6356	6242	1.48e-49	190	CNRVC030191_CTCAGA.gff
ce1	|SC|contig000011	96.522	115	4	0	1	115	19158	19044	1.48e-49	190	CNRVC030191_CTCAGA.gff
ce1	|SC|contig000011	96.522	115	4	0	1	115	21667	21553	1.48e-49	190	CNRVC030191_CTCAGA.gff
ce1	|SC|contig000069	96.522	115	4	0	1	115	29	143	1.48e-49	190	CNRVC940055_GTGGCC.gff
ce1	|SC|contig000044	96.522	115	4	0	1	115	3089	2975	1.48e-49	190	CNRVC940055_GTGGCC.gff
ce1	|SC|contig000039	96.522	115	4	0	1	115	181	295	1.48e-49	190	CNRVC940055_GTGGCC.gff
ce1	GCA_009748345.1|SC|contig000421	96.522	115	4	0	1	115	61	175	1.48e-49	190	GCA_009748345.1.gff
ce1	GCA_009748645.1|SC|contig000084	96.522	115	4	0	1	115	722	608	1.48e-49	190	GCA_009748645.1.gff
ce1	GCA_009748645.1|SC|contig000077	96.522	115	4	0	1	115	3055	2941	1.48e-49	190	GCA_009748645.1.gff
ce1	|SC|contig000040	96.522	115	4	0	1	115	805	919	1.48e-49	190	SRR135547.gff
ce1	|SC|contig000034	96.522	115	4	0	1	115	1	115	1.48e-49	190	SRR350020.gff
ce1	|SC|contig000027	96.522	115	4	0	1	115	3892	4006	1.48e-49	190	SRR350020.gff
ce1	|SC|contig000034	96.522	115	4	0	1	115	848	734	1.48e-49	190	Vibrio_cholerae_MZO.gff
ce1	|SC|contig000021	96.522	115	4	0	1	115	4325	4439	1.48e-49	190	Vibrio_cholerae_MZO.gff
ce1	|SC|contig000018	96.522	115	4	0	1	115	164	50	1.48e-49	190	Vibrio_cholerae_MZO.gff
ce1	|SC|contig000016	96.522	115	4	0	1	115	4039	4153	1.48e-49	190	Vibrio_cholerae_MZO.gff
ce1	|SC|contig000002	96.522	115	4	0	1	115	88	202	1.48e-49	190	Vibrio_cholerae_MZO.gff
ce1	|SC|contig000002	96.522	115	4	0	1	115	5363	5477	1.48e-49	190	Vibrio_cholerae_MZO.gff
ce1	ERS2493633|SC|contig000013	96.522	115	4	0	1	115	11201	11087	1.49e-49	190	26268_1#136.spades.gff
ce1	ERS2493633|SC|contig000038	96.522	115	4	0	1	115	125	11	1.49e-49	190	26268_1#136.spades.gff
ce1	ERS2493633|SC|contig000032	96.522	115	4	0	1	115	1344	1230	1.49e-49	190	26268_1#136.spades.gff
ce1	ERS2493633|SC|contig000028	96.522	115	4	0	1	115	1	115	1.49e-49	190	26268_1#136.spades.gff
ce1	ERS2493633|SC|contig000015	96.522	115	4	0	1	115	5325	5211	1.49e-49	190	26268_1#136.spades.gff
ce1	ERS2493633|SC|contig000009	96.522	115	4	0	1	115	242	356	1.49e-49	190	26268_1#136.spades.gff
ce1	ERS2493636|SC|contig000022	96.522	115	4	0	1	115	756	642	1.49e-49	190	26268_1#139.spades.gff
ce1	ERS2493636|SC|contig000013	96.522	115	4	0	1	115	7589	7703	1.49e-49	190	26268_1#139.spades.gff
ce1	ERS2493636|SC|contig000013	96.522	115	4	0	1	115	18125	18239	1.49e-49	190	26268_1#139.spades.gff
ce1	ERS2493636|SC|contig000021	96.522	115	4	0	1	115	3958	3844	1.49e-49	190	26268_1#139.spades.gff
ce1	ERS2493636|SC|contig000021	96.522	115	4	0	1	115	4533	4419	1.49e-49	190	26268_1#139.spades.gff
ce1	ERS2493643|SC|contig000055	96.522	115	4	0	1	115	681	795	1.49e-49	190	26268_1#146.spades.gff
ce1	ERS2493643|SC|contig000043	96.522	115	4	0	1	115	212	98	1.49e-49	190	26268_1#146.spades.gff
ce1	ERS2493643|SC|contig000042	96.522	115	4	0	1	115	1368	1482	1.49e-49	190	26268_1#146.spades.gff
ce1	ERS2493643|SC|contig000041	96.522	115	4	0	1	115	3801	3915	1.49e-49	190	26268_1#146.spades.gff
ce1	ERS2493643|SC|contig000030	96.522	115	4	0	1	115	2492	2606	1.49e-49	190	26268_1#146.spades.gff
ce1	ERS2493667|SC|contig000014	96.522	115	4	0	1	115	14166	14280	1.49e-49	190	26268_1#168.spades.gff
ce1	ERS2493681|SC|contig000014	96.522	115	4	0	1	115	7884	7998	1.49e-49	190	26268_1#182.spades.gff
ce1	ERS2494088|SC|contig000033	96.522	115	4	0	1	115	973	859	1.49e-49	190	26268_1#338.spades.gff
ce1	ERS2494088|SC|contig000031	96.522	115	4	0	1	115	968	854	1.49e-49	190	26268_1#338.spades.gff
ce1	ERS2708172|SC|contig000027	96.522	115	4	0	1	115	2029	1915	1.49e-49	190	27059_8#319.spades.gff
ce1	ERS2708172|SC|contig000026	96.522	115	4	0	1	115	712	826	1.49e-49	190	27059_8#319.spades.gff
ce1	ERS066588|SC|contig000031	96.522	115	4	0	1	115	3330	3444	1.49e-49	190	7138_2#17.gff
ce1	ERS066589|SC|contig000047	96.522	115	4	0	1	115	2304	2418	1.49e-49	190	7138_2#18.gff
ce1	ERS066590|SC|contig000016	96.522	115	4	0	1	115	3887	4001	1.49e-49	190	7138_2#19.gff
ce1	ERS066590|SC|contig000031	96.522	115	4	0	1	115	2405	2291	1.49e-49	190	7138_2#19.gff
ce1	ERS066590|SC|contig000023	96.522	115	4	0	1	115	2871	2985	1.49e-49	190	7138_2#19.gff
ce1	ERS066577|SC|contig000065	96.522	115	4	0	1	115	155	269	1.49e-49	190	7138_2#6.gff
ce1	ERS066577|SC|contig000049	96.522	115	4	0	1	115	1189	1303	1.49e-49	190	7138_2#6.gff
ce1	ERS066577|SC|contig000029	96.522	115	4	0	1	115	2164	2050	1.49e-49	190	7138_2#6.gff
ce1	ERS066577|SC|contig000027	96.522	115	4	0	1	115	5693	5807	1.49e-49	190	7138_2#6.gff
ce1	ERS066577|SC|contig000025	96.522	115	4	0	1	115	6573	6459	1.49e-49	190	7138_2#6.gff
ce1	ERS066577|SC|contig000022	96.522	115	4	0	1	115	5904	6018	1.49e-49	190	7138_2#6.gff
ce1	ERS066577|SC|contig000015	96.522	115	4	0	1	115	25011	24897	1.49e-49	190	7138_2#6.gff
ce1	ERS066577|SC|contig000015	96.522	115	4	0	1	115	26100	25986	1.49e-49	190	7138_2#6.gff
ce1	|SC|contig000060	96.522	115	4	0	1	115	520	406	1.49e-49	190	BX330286.gff
ce1	|SC|contig000033	96.522	115	4	0	1	115	2084	1970	1.49e-49	190	BX330286.gff
ce1	|SC|contig000105	96.522	115	4	0	1	115	668	782	1.49e-49	190	CP1110.gff
ce1	|SC|contig000101	96.522	115	4	0	1	115	474	588	1.49e-49	190	CP1110.gff
ce1	|SC|contig000095	96.522	115	4	0	1	115	1401	1515	1.49e-49	190	CP1110.gff
ce1	GCA_009746995.1|SC|contig000113	96.522	115	4	0	1	115	3018	2904	1.49e-49	190	GCA_009746995.1.gff
ce1	GCA_009747085.1|SC|contig000071	96.522	115	4	0	1	115	3057	2943	1.49e-49	190	GCA_009747085.1.gff
ce1	GCA_009747085.1|SC|contig000061	96.522	115	4	0	1	115	789	675	1.49e-49	190	GCA_009747085.1.gff
ce1	GCA_009747155.1|SC|contig000076	96.522	115	4	0	1	115	785	671	1.49e-49	190	GCA_009747155.1.gff
ce1	GCA_009747155.1|SC|contig000061	96.522	115	4	0	1	115	607	721	1.49e-49	190	GCA_009747155.1.gff
ce1	GCA_009747175.1|SC|contig000063	96.522	115	4	0	1	115	3057	2943	1.49e-49	190	GCA_009747175.1.gff
ce1	GCA_009747175.1|SC|contig000055	96.522	115	4	0	1	115	5158	5272	1.49e-49	190	GCA_009747175.1.gff
ce1	GCA_009747365.1|SC|contig000049	96.522	115	4	0	1	115	1534	1648	1.49e-49	190	GCA_009747365.1.gff
ce1	GCA_009747505.1|SC|contig000090	96.522	115	4	0	1	115	138	252	1.49e-49	190	GCA_009747505.1.gff
ce1	GCA_009747505.1|SC|contig000050	96.522	115	4	0	1	115	449	563	1.49e-49	190	GCA_009747505.1.gff
ce1	GCA_009747505.1|SC|contig000042	96.522	115	4	0	1	115	3648	3762	1.49e-49	190	GCA_009747505.1.gff
ce1	GCA_009747815.1|SC|contig000090	96.522	115	4	0	1	115	808	922	1.49e-49	190	GCA_009747815.1.gff
ce1	GCA_009748185.1|SC|contig000119	96.522	115	4	0	1	115	197	311	1.49e-49	190	GCA_009748185.1.gff
ce1	GCA_009748265.1|SC|contig000073	96.522	115	4	0	1	115	550	664	1.49e-49	190	GCA_009748265.1.gff
ce1	GCA_009748355.1|SC|contig000111	96.522	115	4	0	1	115	1474	1360	1.49e-49	190	GCA_009748355.1.gff
ce1	GCA_009748355.1|SC|contig000080	96.522	115	4	0	1	115	738	624	1.49e-49	190	GCA_009748355.1.gff
ce1	GCA_009748525.1|SC|contig000318	96.522	115	4	0	1	115	381	495	1.49e-49	190	GCA_009748525.1.gff
ce1	GCA_009748525.1|SC|contig000181	96.522	115	4	0	1	115	557	671	1.49e-49	190	GCA_009748525.1.gff
ce1	|SC|contig000132	96.522	115	4	0	1	115	334	220	1.49e-49	190	NCTC_8457.gff
ce1	|SC|contig000146	96.522	115	4	0	1	115	520	406	1.49e-49	190	NCTC_8457.gff
ce1	|SC|contig000085	96.522	115	4	0	1	115	2569	2683	1.49e-49	190	NCTC_8457.gff
ce1	|SC|contig000014	96.522	115	4	0	1	115	7199	7085	1.49e-49	190	SRR227317.gff
ce1	|SC|contig000055	96.522	115	4	0	1	115	357	471	1.49e-49	190	SRR227317.gff
ce1	|SC|contig000048	96.522	115	4	0	1	115	325	439	1.49e-49	190	SRR227317.gff
ce1	|SC|contig000047	96.522	115	4	0	1	115	761	647	1.49e-49	190	SRR227317.gff
ce1	|SC|contig000041	96.522	115	4	0	1	115	473	587	1.49e-49	190	SRR227317.gff
ce1	|SC|contig000026	96.522	115	4	0	1	115	182	68	1.49e-49	190	SRR227317.gff
ce1	|SC|contig000025	96.522	115	4	0	1	115	1630	1744	1.49e-49	190	SRR227317.gff
ce1	|SC|contig000023	96.522	115	4	0	1	115	1125	1239	1.49e-49	190	SRR227317.gff
ce1	|SC|contig000038	96.522	115	4	0	1	115	1004	1118	1.49e-49	190	SRR346405.gff
ce1	|SC|contig000049	96.522	115	4	0	1	115	1048	1162	1.49e-49	190	Vibrio_cholerae_V52.gff
ce1	|SC|contig000035	96.522	115	4	0	1	115	1935	2049	1.49e-49	190	Vibrio_cholerae_V52.gff
ce1	|SC|contig000035	96.522	115	4	0	1	115	2693	2807	1.49e-49	190	Vibrio_cholerae_V52.gff
ce1	|SC|contig000040	96.522	115	4	0	1	115	151	37	1.49e-49	190	VL426.gff
ce1	|SC|contig000040	96.522	115	4	0	1	115	13118	13004	1.49e-49	190	VL426.gff
ce1	|SC|contig000053	96.522	115	4	0	1	115	122	8	1.49e-49	190	VL426.gff
ce1	|SC|contig000051	96.522	115	4	0	1	115	2843	2729	1.49e-49	190	VL426.gff
ce1	|SC|contig000022	96.522	115	4	0	1	115	1053	1167	1.5e-49	190	2012EL_1759.gff
ce1	|SC|contig000022	96.522	115	4	0	1	115	7346	7460	1.5e-49	190	2012EL_1759.gff
ce1	|SC|contig000057	96.522	115	4	0	1	115	294	180	1.5e-49	190	2012EL_1759.gff
ce1	|SC|contig000044	96.522	115	4	0	1	115	547	433	1.5e-49	190	2012EL_1759.gff
ce1	|SC|contig000026	96.522	115	4	0	1	115	1589	1703	1.5e-49	190	2012EL_1759.gff
ce1	|SC|contig000026	96.522	115	4	0	1	115	5450	5564	1.5e-49	190	2012EL_1759.gff
ce1	|SC|contig000010	96.522	115	4	0	1	115	110496	110382	1.5e-49	190	3569_08.gff
ce1	|SC|contig000024	96.522	115	4	0	1	115	4022	4136	1.5e-49	190	3569_08.gff
ce1	|SC|contig000016	96.522	115	4	0	1	115	64318	64204	1.5e-49	190	3569_08.gff
ce1	ERS013128|SC|contig000075	96.522	115	4	0	1	115	1017	1131	1.5e-49	190	4056_2#8.gff
ce1	ERS013194|SC|contig000127	96.522	115	4	0	1	115	391	277	1.5e-49	190	4056_7#2.gff
ce1	ERS013194|SC|contig000098	96.522	115	4	0	1	115	4854	4740	1.5e-49	190	4056_7#2.gff
ce1	ERS013194|SC|contig000174	96.522	115	4	0	1	115	543	429	1.5e-49	190	4056_7#2.gff
ce1	ERS013194|SC|contig000112	96.522	115	4	0	1	115	1492	1378	1.5e-49	190	4056_7#2.gff
ce1	ERS013194|SC|contig000104	96.522	115	4	0	1	115	3200	3086	1.5e-49	190	4056_7#2.gff
ce1	ERS013191|SC|contig000118	96.522	115	4	0	1	115	319	433	1.5e-49	190	4056_7#5.gff
ce1	ERS013190|SC|contig000115	96.522	115	4	0	1	115	853	739	1.5e-49	190	4056_7#6.gff
ce1	ERS044973|SC|contig000032	96.522	115	4	0	1	115	2613	2499	1.5e-49	190	6930_1#13.gff
ce1	ERS044976|SC|contig000013	96.522	115	4	0	1	115	10111	9997	1.5e-49	190	6930_1#16.gff
ce1	ERS044976|SC|contig000013	96.522	115	4	0	1	115	22475	22361	1.5e-49	190	6930_1#16.gff
ce1	ERS044976|SC|contig000028	96.522	115	4	0	1	115	1006	1120	1.5e-49	190	6930_1#16.gff
ce1	ERS044976|SC|contig000022	96.522	115	4	0	1	115	1860	1974	1.5e-49	190	6930_1#16.gff
ce1	ERS044976|SC|contig000021	96.522	115	4	0	1	115	603	717	1.5e-49	190	6930_1#16.gff
ce1	ERS044976|SC|contig000016	96.522	115	4	0	1	115	14717	14603	1.5e-49	190	6930_1#16.gff
ce1	ERS066575|SC|contig000033	96.522	115	4	0	1	115	3870	3756	1.5e-49	190	7138_2#4.gff
ce1	ERS066575|SC|contig000041	96.522	115	4	0	1	115	1	115	1.5e-49	190	7138_2#4.gff
ce1	ERS066575|SC|contig000032	96.522	115	4	0	1	115	3613	3727	1.5e-49	190	7138_2#4.gff
ce1	ERS066575|SC|contig000029	96.522	115	4	0	1	115	2886	3000	1.5e-49	190	7138_2#4.gff
ce1	ERS066575|SC|contig000023	96.522	115	4	0	1	115	2231	2117	1.5e-49	190	7138_2#4.gff
ce1	ERS066575|SC|contig000021	96.522	115	4	0	1	115	8745	8631	1.5e-49	190	7138_2#4.gff
ce1	ERS066576|SC|contig000040	96.522	115	4	0	1	115	2260	2146	1.5e-49	190	7138_2#5.gff
ce1	ERS066576|SC|contig000038	96.522	115	4	0	1	115	1106	1220	1.5e-49	190	7138_2#5.gff
ce1	ERS066576|SC|contig000033	96.522	115	4	0	1	115	3240	3354	1.5e-49	190	7138_2#5.gff
ce1	ERS066576|SC|contig000023	96.522	115	4	0	1	115	3172	3286	1.5e-49	190	7138_2#5.gff
ce1	ERS066576|SC|contig000021	96.522	115	4	0	1	115	1070	1184	1.5e-49	190	7138_2#5.gff
ce1	ERS135720|SC|contig000065	96.522	115	4	0	1	115	1	115	1.5e-49	190	8014_8#19.gff
ce1	ERS135720|SC|contig000034	96.522	115	4	0	1	115	1269	1155	1.5e-49	190	8014_8#19.gff
ce1	ERS135720|SC|contig000027	96.522	115	4	0	1	115	3263	3149	1.5e-49	190	8014_8#19.gff
ce1	ERS135720|SC|contig000019	96.522	115	4	0	1	115	9587	9473	1.5e-49	190	8014_8#19.gff
ce1	ERS135734|SC|contig000103	96.522	115	4	0	1	115	21	135	1.5e-49	190	8014_8#33.gff
ce1	ERS135734|SC|contig000028	96.522	115	4	0	1	115	1715	1601	1.5e-49	190	8014_8#33.gff
ce1	ERS135734|SC|contig000023	96.522	115	4	0	1	115	2901	3015	1.5e-49	190	8014_8#33.gff
ce1	ERS135734|SC|contig000023	96.522	115	4	0	1	115	3591	3705	1.5e-49	190	8014_8#33.gff
ce1	|SC|contig000036	96.522	115	4	0	1	115	187	73	1.5e-49	190	CNRVC030112_CCAACA.gff
ce1	|SC|contig000028	96.522	115	4	0	1	115	3615	3501	1.5e-49	190	CNRVC030118_CAGGCG.gff
ce1	|SC|contig000020	96.522	115	4	0	1	115	7750	7864	1.5e-49	190	CNRVC030118_CAGGCG.gff
ce1	|SC|contig000015	96.522	115	4	0	1	115	10171	10285	1.5e-49	190	CNRVC030118_CAGGCG.gff
ce1	|SC|contig000023	96.522	115	4	0	1	115	3241	3127	1.5e-49	190	CNRVC030118_CAGGCG.gff
ce1	|SC|contig000016	96.522	115	4	0	1	115	8285	8399	1.5e-49	190	CNRVC030118_CAGGCG.gff
ce1	|SC|contig000037	96.522	115	4	0	1	115	191	77	1.5e-49	190	CNRVC030119_CACCGG.gff
ce1	|SC|contig000015	96.522	115	4	0	1	115	18268	18382	1.5e-49	190	CNRVC030189_TCGAAG.gff
ce1	|SC|contig000018	96.522	115	4	0	1	115	13465	13579	1.5e-49	190	CNRVC030189_TCGAAG.gff
ce1	|SC|contig000019	96.522	115	4	0	1	115	10170	10284	1.5e-49	190	CNRVC030189_TCGAAG.gff
ce1	|SC|contig000014	96.522	115	4	0	1	115	3243	3129	1.5e-49	190	CNRVC030189_TCGAAG.gff
ce1	|SC|contig000014	96.522	115	4	0	1	115	14864	14750	1.5e-49	190	CNRVC030189_TCGAAG.gff
ce1	|SC|contig000042	96.522	115	4	0	1	115	174	60	1.5e-49	190	CNRVC030210_GTCCGC.gff
ce1	|SC|contig000043	96.522	115	4	0	1	115	169	55	1.5e-49	190	CNRVC030211_GTGAAA.gff
ce1	|SC|contig000031	96.522	115	4	0	1	115	1188	1302	1.5e-49	190	CNRVC030212_GTTTCG.gff
ce1	|SC|contig000014	96.522	115	4	0	1	115	3610	3496	1.5e-49	190	CNRVC030214_CAAAAG.gff
ce1	|SC|contig000014	96.522	115	4	0	1	115	24026	23912	1.5e-49	190	CNRVC030214_CAAAAG.gff
ce1	|SC|contig000012	96.522	115	4	0	1	115	3237	3123	1.5e-49	190	CNRVC030214_CAAAAG.gff
ce1	|SC|contig000012	96.522	115	4	0	1	115	14858	14744	1.5e-49	190	CNRVC030214_CAAAAG.gff
ce1	|SC|contig000028	96.522	115	4	0	1	115	311	425	1.5e-49	190	CNRVC030214_CAAAAG.gff
ce1	|SC|contig000018	96.522	115	4	0	1	115	2341	2455	1.5e-49	190	CNRVC030215_TAGCTT.gff
ce1	|SC|contig000017	96.522	115	4	0	1	115	4849	4963	1.5e-49	190	CNRVC030227_TAATCG.gff
ce1	|SC|contig000016	96.522	115	4	0	1	115	20528	20642	1.5e-49	190	CNRVC030227_TAATCG.gff
ce1	|SC|contig000018	96.522	115	4	0	1	115	2288	2174	1.5e-49	190	CNRVC030227_TAATCG.gff
ce1	|SC|contig000015	96.522	115	4	0	1	115	3237	3123	1.5e-49	190	CNRVC030227_TAATCG.gff
ce1	|SC|contig000015	96.522	115	4	0	1	115	14858	14744	1.5e-49	190	CNRVC030227_TAATCG.gff
ce1	|SC|contig000049	96.522	115	4	0	1	115	1369	1255	1.5e-49	190	CNRVC940058_GAGTGG.gff
ce1	|SC|contig000037	96.522	115	4	0	1	115	2685	2799	1.5e-49	190	CNRVC940058_GAGTGG.gff
ce1	|SC|contig000029	96.522	115	4	0	1	115	1155	1041	1.5e-49	190	CNRVC940058_GAGTGG.gff
ce1	|SC|contig000026	96.522	115	4	0	1	115	6294	6180	1.5e-49	190	CNRVC940058_GAGTGG.gff
ce1	|SC|contig000025	96.522	115	4	0	1	115	6779	6665	1.5e-49	190	CNRVC940058_GAGTGG.gff
ce1	|SC|contig000019	96.522	115	4	0	1	115	5727	5841	1.5e-49	190	CNRVC940058_GAGTGG.gff
ce1	|SC|contig000035	96.522	115	4	0	1	115	61	175	1.5e-49	190	CNRVC940059_GGTAGC.gff
ce1	|SC|contig000025	96.522	115	4	0	1	115	7280	7394	1.5e-49	190	CNRVC940059_GGTAGC.gff
ce1	|SC|contig000024	96.522	115	4	0	1	115	925	811	1.5e-49	190	CNRVC940059_GGTAGC.gff
ce1	|SC|contig000020	96.522	115	4	0	1	115	5698	5812	1.5e-49	190	CNRVC940059_GGTAGC.gff
ce1	|SC|contig000019	96.522	115	4	0	1	115	1639	1753	1.5e-49	190	CNRVC940059_GGTAGC.gff
ce1	|SC|contig000019	96.522	115	4	0	1	115	2728	2842	1.5e-49	190	CNRVC940059_GGTAGC.gff
ce1	GCA_009747065.1|SC|contig000045	96.522	115	4	0	1	115	1319	1205	1.5e-49	190	GCA_009747065.1.gff
ce1	GCA_009747165.1|SC|contig000045	96.522	115	4	0	1	115	4767	4653	1.5e-49	190	GCA_009747165.1.gff
ce1	GCA_009747165.1|SC|contig000062	96.522	115	4	0	1	115	3313	3427	1.5e-49	190	GCA_009747165.1.gff
ce1	GCA_009747165.1|SC|contig000044	96.522	115	4	0	1	115	609	495	1.5e-49	190	GCA_009747165.1.gff
ce1	GCA_009747325.1|SC|contig000102	96.522	115	4	0	1	115	169	55	1.5e-49	190	GCA_009747325.1.gff
ce1	GCA_009747325.1|SC|contig000100	96.522	115	4	0	1	115	318	432	1.5e-49	190	GCA_009747325.1.gff
ce1	GCA_009747325.1|SC|contig000060	96.522	115	4	0	1	115	1931	1817	1.5e-49	190	GCA_009747325.1.gff
ce1	GCA_009747375.1|SC|contig000102	96.522	115	4	0	1	115	435	549	1.5e-49	190	GCA_009747375.1.gff
ce1	GCA_009747375.1|SC|contig000064	96.522	115	4	0	1	115	738	624	1.5e-49	190	GCA_009747375.1.gff
ce1	GCA_009747375.1|SC|contig000042	96.522	115	4	0	1	115	3054	2940	1.5e-49	190	GCA_009747375.1.gff
ce1	GCA_009747395.1|SC|contig000108	96.522	115	4	0	1	115	1103	989	1.5e-49	190	GCA_009747395.1.gff
ce1	GCA_009747395.1|SC|contig000041	96.522	115	4	0	1	115	2985	2871	1.5e-49	190	GCA_009747395.1.gff
ce1	GCA_009747445.1|SC|contig000090	96.522	115	4	0	1	115	233	347	1.5e-49	190	GCA_009747445.1.gff
ce1	GCA_009747445.1|SC|contig000061	96.522	115	4	0	1	115	1002	888	1.5e-49	190	GCA_009747445.1.gff
ce1	GCA_009747485.1|SC|contig000109	96.522	115	4	0	1	115	318	432	1.5e-49	190	GCA_009747485.1.gff
ce1	GCA_009747485.1|SC|contig000070	96.522	115	4	0	1	115	1707	1593	1.5e-49	190	GCA_009747485.1.gff
ce1	GCA_009747485.1|SC|contig000041	96.522	115	4	0	1	115	939	1053	1.5e-49	190	GCA_009747485.1.gff
ce1	GCA_009747515.1|SC|contig000065	96.522	115	4	0	1	115	1193	1079	1.5e-49	190	GCA_009747515.1.gff
ce1	GCA_009747515.1|SC|contig000041	96.522	115	4	0	1	115	575	689	1.5e-49	190	GCA_009747515.1.gff
ce1	GCA_009747545.1|SC|contig000123	96.522	115	4	0	1	115	674	560	1.5e-49	190	GCA_009747545.1.gff
ce1	GCA_009747545.1|SC|contig000043	96.522	115	4	0	1	115	3062	2948	1.5e-49	190	GCA_009747545.1.gff
ce1	GCA_009747565.1|SC|contig000056	96.522	115	4	0	1	115	1078	1192	1.5e-49	190	GCA_009747565.1.gff
ce1	GCA_009747565.1|SC|contig000084	96.522	115	4	0	1	115	265	379	1.5e-49	190	GCA_009747565.1.gff
ce1	GCA_009747565.1|SC|contig000074	96.522	115	4	0	1	115	1103	989	1.5e-49	190	GCA_009747565.1.gff
ce1	GCA_009747565.1|SC|contig000035	96.522	115	4	0	1	115	4591	4705	1.5e-49	190	GCA_009747565.1.gff
ce1	GCA_009747605.1|SC|contig000064	96.522	115	4	0	1	115	451	565	1.5e-49	190	GCA_009747605.1.gff
ce1	GCA_009747605.1|SC|contig000038	96.522	115	4	0	1	115	3054	2940	1.5e-49	190	GCA_009747605.1.gff
ce1	GCA_009747665.1|SC|contig000057	96.522	115	4	0	1	115	746	632	1.5e-49	190	GCA_009747665.1.gff
ce1	GCA_009747665.1|SC|contig000034	96.522	115	4	0	1	115	3062	2948	1.5e-49	190	GCA_009747665.1.gff
ce1	GCA_009747685.1|SC|contig000057	96.522	115	4	0	1	115	746	632	1.5e-49	190	GCA_009747685.1.gff
ce1	GCA_009747685.1|SC|contig000033	96.522	115	4	0	1	115	3062	2948	1.5e-49	190	GCA_009747685.1.gff
ce1	GCA_009747695.1|SC|contig000096	96.522	115	4	0	1	115	734	620	1.5e-49	190	GCA_009747695.1.gff
ce1	GCA_009747695.1|SC|contig000044	96.522	115	4	0	1	115	2998	2884	1.5e-49	190	GCA_009747695.1.gff
ce1	GCA_009747705.1|SC|contig000092	96.522	115	4	0	1	115	1103	989	1.5e-49	190	GCA_009747705.1.gff
ce1	GCA_009747705.1|SC|contig000050	96.522	115	4	0	1	115	661	547	1.5e-49	190	GCA_009747705.1.gff
ce1	GCA_009747705.1|SC|contig000036	96.522	115	4	0	1	115	1433	1547	1.5e-49	190	GCA_009747705.1.gff
ce1	GCA_009747745.1|SC|contig000061	96.522	115	4	0	1	115	746	632	1.5e-49	190	GCA_009747745.1.gff
ce1	GCA_009747745.1|SC|contig000044	96.522	115	4	0	1	115	4599	4713	1.5e-49	190	GCA_009747745.1.gff
ce1	GCA_009747755.1|SC|contig000096	96.522	115	4	0	1	115	226	340	1.5e-49	190	GCA_009747755.1.gff
ce1	GCA_009747755.1|SC|contig000080	96.522	115	4	0	1	115	722	608	1.5e-49	190	GCA_009747755.1.gff
ce1	GCA_009747755.1|SC|contig000057	96.522	115	4	0	1	115	1390	1504	1.5e-49	190	GCA_009747755.1.gff
ce1	GCA_009747765.1|SC|contig000073	96.522	115	4	0	1	115	746	632	1.5e-49	190	GCA_009747765.1.gff
ce1	GCA_009747765.1|SC|contig000044	96.522	115	4	0	1	115	4743	4857	1.5e-49	190	GCA_009747765.1.gff
ce1	GCA_009747845.1|SC|contig000061	96.522	115	4	0	1	115	746	632	1.5e-49	190	GCA_009747845.1.gff
ce1	GCA_009747845.1|SC|contig000038	96.522	115	4	0	1	115	3059	2945	1.5e-49	190	GCA_009747845.1.gff
ce1	GCA_009747865.1|SC|contig000063	96.522	115	4	0	1	115	2256	2142	1.5e-49	190	GCA_009747865.1.gff
ce1	GCA_009747865.1|SC|contig000079	96.522	115	4	0	1	115	1103	989	1.5e-49	190	GCA_009747865.1.gff
ce1	GCA_009747865.1|SC|contig000037	96.522	115	4	0	1	115	4705	4591	1.5e-49	190	GCA_009747865.1.gff
ce1	GCA_009747865.1|SC|contig000034	96.522	115	4	0	1	115	685	571	1.5e-49	190	GCA_009747865.1.gff
ce1	GCA_009747905.1|SC|contig000076	96.522	115	4	0	1	115	746	632	1.5e-49	190	GCA_009747905.1.gff
ce1	GCA_009747905.1|SC|contig000046	96.522	115	4	0	1	115	3062	2948	1.5e-49	190	GCA_009747905.1.gff
ce1	GCA_009747945.1|SC|contig000061	96.522	115	4	0	1	115	2107	2221	1.5e-49	190	GCA_009747945.1.gff
ce1	GCA_009747945.1|SC|contig000037	96.522	115	4	0	1	115	3062	2948	1.5e-49	190	GCA_009747945.1.gff
ce1	GCA_009748005.1|SC|contig000080	96.522	115	4	0	1	115	218	332	1.5e-49	190	GCA_009748005.1.gff
ce1	GCA_009748005.1|SC|contig000066	96.522	115	4	0	1	115	451	565	1.5e-49	190	GCA_009748005.1.gff
ce1	GCA_009748005.1|SC|contig000045	96.522	115	4	0	1	115	1486	1600	1.5e-49	190	GCA_009748005.1.gff
ce1	GCA_009748035.1|SC|contig000062	96.522	115	4	0	1	115	746	632	1.5e-49	190	GCA_009748035.1.gff
ce1	GCA_009748035.1|SC|contig000036	96.522	115	4	0	1	115	3062	2948	1.5e-49	190	GCA_009748035.1.gff
ce1	GCA_009748055.1|SC|contig000057	96.522	115	4	0	1	115	2103	2217	1.5e-49	190	GCA_009748055.1.gff
ce1	GCA_009748055.1|SC|contig000044	96.522	115	4	0	1	115	773	887	1.5e-49	190	GCA_009748055.1.gff
ce1	GCA_009748085.1|SC|contig000062	96.522	115	4	0	1	115	746	632	1.5e-49	190	GCA_009748085.1.gff
ce1	GCA_009748085.1|SC|contig000041	96.522	115	4	0	1	115	3062	2948	1.5e-49	190	GCA_009748085.1.gff
ce1	GCA_009748105.1|SC|contig000090	96.522	115	4	0	1	115	222	336	1.5e-49	190	GCA_009748105.1.gff
ce1	GCA_009748105.1|SC|contig000068	96.522	115	4	0	1	115	483	597	1.5e-49	190	GCA_009748105.1.gff
ce1	GCA_009748105.1|SC|contig000044	96.522	115	4	0	1	115	3058	2944	1.5e-49	190	GCA_009748105.1.gff
ce1	GCA_009748115.1|SC|contig000077	96.522	115	4	0	1	115	386	500	1.5e-49	190	GCA_009748115.1.gff
ce1	GCA_009748115.1|SC|contig000033	96.522	115	4	0	1	115	2160	2046	1.5e-49	190	GCA_009748115.1.gff
ce1	GCA_009748125.1|SC|contig000069	96.522	115	4	0	1	115	738	624	1.5e-49	190	GCA_009748125.1.gff
ce1	GCA_009748125.1|SC|contig000044	96.522	115	4	0	1	115	4743	4857	1.5e-49	190	GCA_009748125.1.gff
ce1	GCA_009748205.1|SC|contig000049	96.522	115	4	0	1	115	3755	3869	1.5e-49	190	GCA_009748205.1.gff
ce1	GCA_009748215.1|SC|contig000112	96.522	115	4	0	1	115	2887	2773	1.5e-49	190	GCA_009748215.1.gff
ce1	GCA_009748235.1|SC|contig000130	96.522	115	4	0	1	115	162	48	1.5e-49	190	GCA_009748235.1.gff
ce1	GCA_009748235.1|SC|contig000092	96.522	115	4	0	1	115	2256	2142	1.5e-49	190	GCA_009748235.1.gff
ce1	GCA_009748235.1|SC|contig000106	96.522	115	4	0	1	115	1103	989	1.5e-49	190	GCA_009748235.1.gff
ce1	GCA_009748235.1|SC|contig000049	96.522	115	4	0	1	115	7450	7336	1.5e-49	190	GCA_009748235.1.gff
ce1	GCA_009748285.1|SC|contig000089	96.522	115	4	0	1	115	602	488	1.5e-49	190	GCA_009748285.1.gff
ce1	GCA_009748285.1|SC|contig000048	96.522	115	4	0	1	115	3059	2945	1.5e-49	190	GCA_009748285.1.gff
ce1	GCA_009748325.1|SC|contig000117	96.522	115	4	0	1	115	564	678	1.5e-49	190	GCA_009748325.1.gff
ce1	GCA_009748385.1|SC|contig000082	96.522	115	4	0	1	115	451	565	1.5e-49	190	GCA_009748385.1.gff
ce1	GCA_009748385.1|SC|contig000059	96.522	115	4	0	1	115	4467	4581	1.5e-49	190	GCA_009748385.1.gff
ce1	GCA_009748455.1|SC|contig000077	96.522	115	4	0	1	115	746	632	1.5e-49	190	GCA_009748455.1.gff
ce1	GCA_009748455.1|SC|contig000048	96.522	115	4	0	1	115	3062	2948	1.5e-49	190	GCA_009748455.1.gff
ce1	GCA_009748485.1|SC|contig000078	96.522	115	4	0	1	115	746	632	1.5e-49	190	GCA_009748485.1.gff
ce1	GCA_009748585.1|SC|contig000115	96.522	115	4	0	1	115	1103	989	1.5e-49	190	GCA_009748585.1.gff
ce1	GCA_009748585.1|SC|contig000065	96.522	115	4	0	1	115	358	472	1.5e-49	190	GCA_009748585.1.gff
ce1	GCA_009748585.1|SC|contig000045	96.522	115	4	0	1	115	3969	4083	1.5e-49	190	GCA_009748585.1.gff
ce1	GCA_009748615.1|SC|contig000064	96.522	115	4	0	1	115	746	632	1.5e-49	190	GCA_009748615.1.gff
ce1	GCA_009748615.1|SC|contig000035	96.522	115	4	0	1	115	3059	2945	1.5e-49	190	GCA_009748615.1.gff
ce1	GCA_009748665.1|SC|contig000109	96.522	115	4	0	1	115	226	340	1.5e-49	190	GCA_009748665.1.gff
ce1	GCA_009748665.1|SC|contig000079	96.522	115	4	0	1	115	2107	2221	1.5e-49	190	GCA_009748665.1.gff
ce1	GCA_009748665.1|SC|contig000046	96.522	115	4	0	1	115	3062	2948	1.5e-49	190	GCA_009748665.1.gff
ce1	GCA_009748695.1|SC|contig000068	96.522	115	4	0	1	115	226	340	1.5e-49	190	GCA_009748695.1.gff
ce1	GCA_009748695.1|SC|contig000054	96.522	115	4	0	1	115	746	632	1.5e-49	190	GCA_009748695.1.gff
ce1	GCA_009748695.1|SC|contig000033	96.522	115	4	0	1	115	4743	4857	1.5e-49	190	GCA_009748695.1.gff
ce1	GCA_009748725.1|SC|contig000040	96.522	115	4	0	1	115	3049	2935	1.5e-49	190	GCA_009748725.1.gff
ce1	GCA_009748745.1|SC|contig000093	96.522	115	4	0	1	115	1103	989	1.5e-49	190	GCA_009748745.1.gff
ce1	GCA_009748745.1|SC|contig000037	96.522	115	4	0	1	115	552	666	1.5e-49	190	GCA_009748745.1.gff
ce1	GCA_009748765.1|SC|contig000075	96.522	115	4	0	1	115	162	48	1.5e-49	190	GCA_009748765.1.gff
ce1	GCA_009748765.1|SC|contig000067	96.522	115	4	0	1	115	387	501	1.5e-49	190	GCA_009748765.1.gff
ce1	GCA_009748765.1|SC|contig000031	96.522	115	4	0	1	115	7446	7560	1.5e-49	190	GCA_009748765.1.gff
ce1	GCA_009748765.1|SC|contig000030	96.522	115	4	0	1	115	5359	5473	1.5e-49	190	GCA_009748765.1.gff
ce1	GCA_009748775.1|SC|contig000082	96.522	115	4	0	1	115	1099	985	1.5e-49	190	GCA_009748775.1.gff
ce1	GCA_009748775.1|SC|contig000036	96.522	115	4	0	1	115	4685	4571	1.5e-49	190	GCA_009748775.1.gff
ce1	GCA_009748775.1|SC|contig000033	96.522	115	4	0	1	115	134	20	1.5e-49	190	GCA_009748775.1.gff
ce1	GCA_009748805.1|SC|contig000081	96.522	115	4	0	1	115	1103	989	1.5e-49	190	GCA_009748805.1.gff
ce1	GCA_009748805.1|SC|contig000057	96.522	115	4	0	1	115	431	317	1.5e-49	190	GCA_009748805.1.gff
ce1	GCA_009748805.1|SC|contig000035	96.522	115	4	0	1	115	11780	11666	1.5e-49	190	GCA_009748805.1.gff
ce1	GCA_009748805.1|SC|contig000034	96.522	115	4	0	1	115	2160	2046	1.5e-49	190	GCA_009748805.1.gff
ce1	GCA_009748825.1|SC|contig000075	96.522	115	4	0	1	115	2256	2142	1.5e-49	190	GCA_009748825.1.gff
ce1	GCA_009748825.1|SC|contig000094	96.522	115	4	0	1	115	1103	989	1.5e-49	190	GCA_009748825.1.gff
ce1	GCA_009748825.1|SC|contig000046	96.522	115	4	0	1	115	4006	4120	1.5e-49	190	GCA_009748825.1.gff
ce1	GCA_009748825.1|SC|contig000042	96.522	115	4	0	1	115	1329	1443	1.5e-49	190	GCA_009748825.1.gff
ce1	GCA_009748835.1|SC|contig000076	96.522	115	4	0	1	115	383	497	1.5e-49	190	GCA_009748835.1.gff
ce1	GCA_009748835.1|SC|contig000057	96.522	115	4	0	1	115	199	85	1.5e-49	190	GCA_009748835.1.gff
ce1	GCA_009748835.1|SC|contig000033	96.522	115	4	0	1	115	4717	4603	1.5e-49	190	GCA_009748835.1.gff
ce1	GCA_009748835.1|SC|contig000032	96.522	115	4	0	1	115	3078	2964	1.5e-49	190	GCA_009748835.1.gff
ce1	GCA_009748865.1|SC|contig000065	96.522	115	4	0	1	115	431	317	1.5e-49	190	GCA_009748865.1.gff
ce1	GCA_009748865.1|SC|contig000059	96.522	115	4	0	1	115	1103	989	1.5e-49	190	GCA_009748865.1.gff
ce1	GCA_009748885.1|SC|contig000065	96.522	115	4	0	1	115	2256	2142	1.5e-49	190	GCA_009748885.1.gff
ce1	GCA_009748885.1|SC|contig000083	96.522	115	4	0	1	115	1103	989	1.5e-49	190	GCA_009748885.1.gff
ce1	GCA_009748885.1|SC|contig000037	96.522	115	4	0	1	115	3546	3660	1.5e-49	190	GCA_009748885.1.gff
ce1	GCA_009748885.1|SC|contig000033	96.522	115	4	0	1	115	1329	1443	1.5e-49	190	GCA_009748885.1.gff
ce1	GCA_009748895.1|SC|contig000106	96.522	115	4	0	1	115	321	435	1.5e-49	190	GCA_009748895.1.gff
ce1	|SC|contig000047	96.522	115	4	0	1	115	928	814	1.5e-49	190	SRR135604.gff
ce1	|SC|contig000033	96.522	115	4	0	1	115	118	4	1.5e-49	190	SRR135604.gff
ce1	|SC|contig000028	96.522	115	4	0	1	115	15768	15654	1.5e-49	190	SRR227328.gff
ce1	|SC|contig000047	96.522	115	4	0	1	115	2460	2346	1.5e-49	190	VC_116063.gff
ce1	|SC|contig000047	96.522	115	4	0	1	115	2	116	1.5e-49	190	Vibrio_cholerae_623_39.gff
ce1	|SC|contig000047	96.522	115	4	0	1	115	726	840	1.5e-49	190	Vibrio_cholerae_623_39.gff
ce1	|SC|contig000040	96.522	115	4	0	1	115	290	404	1.5e-49	190	Vibrio_cholerae_623_39.gff
ce1	|SC|contig000033	96.522	115	4	0	1	115	2846	2960	1.5e-49	190	Vibrio_cholerae_623_39.gff
ce1	NZ_LS997868_1_2	96.522	115	4	0	1	115	542360	542474	1.5e-49	190	Vibrio_cholerae_NCTC_30_GCF_900538065_1.gff
ce1	NZ_LS997868_1_2	96.522	115	4	0	1	115	593586	593700	1.5e-49	190	Vibrio_cholerae_NCTC_30_GCF_900538065_1.gff
ce1	ERS2493973|SC|contig000019	96.522	115	4	0	1	115	23334	23220	1.51e-49	190	26237_7#42.spades.gff
ce1	ERS2493973|SC|contig000037	96.522	115	4	0	1	115	863	749	1.51e-49	190	26237_7#42.spades.gff
ce1	ERS2493973|SC|contig000031	96.522	115	4	0	1	115	1321	1435	1.51e-49	190	26237_7#42.spades.gff
ce1	ERS2493973|SC|contig000029	96.522	115	4	0	1	115	502	616	1.51e-49	190	26237_7#42.spades.gff
ce1	ERS2493973|SC|contig000025	96.522	115	4	0	1	115	4035	3921	1.51e-49	190	26237_7#42.spades.gff
ce1	ERS2493973|SC|contig000024	96.522	115	4	0	1	115	4253	4139	1.51e-49	190	26237_7#42.spades.gff
ce1	ERS2493973|SC|contig000022	96.522	115	4	0	1	115	4	118	1.51e-49	190	26237_7#42.spades.gff
ce1	ERS2493973|SC|contig000021	96.522	115	4	0	1	115	7400	7514	1.51e-49	190	26237_7#42.spades.gff
ce1	ERS2493973|SC|contig000020	96.522	115	4	0	1	115	13002	12888	1.51e-49	190	26237_7#42.spades.gff
ce1	ERS2493975|SC|contig000001	96.522	115	4	0	1	115	927288	927174	1.51e-49	190	26237_7#44.spades.gff
ce1	ERS2493975|SC|contig000021	96.522	115	4	0	1	115	2839	2725	1.51e-49	190	26237_7#44.spades.gff
ce1	ERS2493975|SC|contig000024	96.522	115	4	0	1	115	5085	4971	1.51e-49	190	26237_7#44.spades.gff
ce1	ERS2493975|SC|contig000022	96.522	115	4	0	1	115	4708	4594	1.51e-49	190	26237_7#44.spades.gff
ce1	ERS2493975|SC|contig000020	96.522	115	4	0	1	115	779	893	1.51e-49	190	26237_7#44.spades.gff
ce1	ERS2493975|SC|contig000016	96.522	115	4	0	1	115	1665	1779	1.51e-49	190	26237_7#44.spades.gff
ce1	ERS2493600|SC|contig000013	96.522	115	4	0	1	115	5185	5299	1.51e-49	190	26268_1#103.spades.gff
ce1	ERS2493600|SC|contig000031	96.522	115	4	0	1	115	1617	1503	1.51e-49	190	26268_1#103.spades.gff
ce1	ERS2493600|SC|contig000029	96.522	115	4	0	1	115	4	118	1.51e-49	190	26268_1#103.spades.gff
ce1	ERS2493600|SC|contig000023	96.522	115	4	0	1	115	2502	2388	1.51e-49	190	26268_1#103.spades.gff
ce1	ERS2493600|SC|contig000022	96.522	115	4	0	1	115	1689	1803	1.51e-49	190	26268_1#103.spades.gff
ce1	ERS2493600|SC|contig000019	96.522	115	4	0	1	115	4466	4352	1.51e-49	190	26268_1#103.spades.gff
ce1	ERS2493600|SC|contig000016	96.522	115	4	0	1	115	1952	2066	1.51e-49	190	26268_1#103.spades.gff
ce1	ERS2493600|SC|contig000014	96.522	115	4	0	1	115	2561	2675	1.51e-49	190	26268_1#103.spades.gff
ce1	ERS2493600|SC|contig000012	96.522	115	4	0	1	115	242	128	1.51e-49	190	26268_1#103.spades.gff
ce1	ERS2493600|SC|contig000012	96.522	115	4	0	1	115	11721	11607	1.51e-49	190	26268_1#103.spades.gff
ce1	ERS2493624|SC|contig000025	96.522	115	4	0	1	115	243	129	1.51e-49	190	26268_1#127.spades.gff
ce1	ERS2493624|SC|contig000016	96.522	115	4	0	1	115	4459	4573	1.51e-49	190	26268_1#127.spades.gff
ce1	ERS2493624|SC|contig000013	96.522	115	4	0	1	115	14164	14278	1.51e-49	190	26268_1#127.spades.gff
ce1	ERS2493634|SC|contig000036	96.522	115	4	0	1	115	2325	2211	1.51e-49	190	26268_1#137.spades.gff
ce1	ERS2493634|SC|contig000044	96.522	115	4	0	1	115	979	1093	1.51e-49	190	26268_1#137.spades.gff
ce1	ERS2493634|SC|contig000021	96.522	115	4	0	1	115	3555	3441	1.51e-49	190	26268_1#137.spades.gff
ce1	ERS2493634|SC|contig000020	96.522	115	4	0	1	115	1702	1816	1.51e-49	190	26268_1#137.spades.gff
ce1	ERS2493664|SC|contig000023	96.522	115	4	0	1	115	7956	7842	1.51e-49	190	26268_1#165.spades.gff
ce1	ERS2493664|SC|contig000020	96.522	115	4	0	1	115	7922	8036	1.51e-49	190	26268_1#165.spades.gff
ce1	ERS2493664|SC|contig000020	96.522	115	4	0	1	115	8680	8794	1.51e-49	190	26268_1#165.spades.gff
ce1	ERS2493664|SC|contig000037	96.522	115	4	0	1	115	1035	1149	1.51e-49	190	26268_1#165.spades.gff
ce1	ERS2493664|SC|contig000033	96.522	115	4	0	1	115	1199	1313	1.51e-49	190	26268_1#165.spades.gff
ce1	ERS2493664|SC|contig000024	96.522	115	4	0	1	115	8552	8438	1.51e-49	190	26268_1#165.spades.gff
ce1	ERS2493700|SC|contig000021	96.522	115	4	0	1	115	3807	3921	1.51e-49	190	26268_1#201.spades.gff
ce1	ERS2493700|SC|contig000021	96.522	115	4	0	1	115	13790	13904	1.51e-49	190	26268_1#201.spades.gff
ce1	ERS2493700|SC|contig000019	96.522	115	4	0	1	115	12523	12409	1.51e-49	190	26268_1#201.spades.gff
ce1	ERS2493700|SC|contig000019	96.522	115	4	0	1	115	20558	20444	1.51e-49	190	26268_1#201.spades.gff
ce1	ERS2493700|SC|contig000019	96.522	115	4	0	1	115	27044	26930	1.51e-49	190	26268_1#201.spades.gff
ce1	ERS2493700|SC|contig000022	96.522	115	4	0	1	115	11971	12085	1.51e-49	190	26268_1#201.spades.gff
ce1	ERS2494087|SC|contig000003	96.522	115	4	0	1	115	10353	10467	1.51e-49	190	26268_1#337.spades.gff
ce1	ERS2494087|SC|contig000018	96.522	115	4	0	1	115	1419	1533	1.51e-49	190	26268_1#337.spades.gff
ce1	ERS2494087|SC|contig000015	96.522	115	4	0	1	115	343	229	1.51e-49	190	26268_1#337.spades.gff
ce1	ERS2493864|SC|contig000012	96.522	115	4	0	1	115	1639	1525	1.51e-49	190	26268_1#77.spades.gff
ce1	ERS2493864|SC|contig000012	96.522	115	4	0	1	115	7831	7717	1.51e-49	190	26268_1#77.spades.gff
ce1	ERS2493864|SC|contig000014	96.522	115	4	0	1	115	18055	18169	1.51e-49	190	26268_1#77.spades.gff
ce1	ERS2493864|SC|contig000021	96.522	115	4	0	1	115	2941	3055	1.51e-49	190	26268_1#77.spades.gff
ce1	ERS2493864|SC|contig000016	96.522	115	4	0	1	115	6164	6050	1.51e-49	190	26268_1#77.spades.gff
ce1	ERS2493864|SC|contig000015	96.522	115	4	0	1	115	11915	12029	1.51e-49	190	26268_1#77.spades.gff
ce1	ERS2493864|SC|contig000013	96.522	115	4	0	1	115	18635	18749	1.51e-49	190	26268_1#77.spades.gff
ce1	ERS013162|SC|contig000117	96.522	115	4	0	1	115	321	435	1.51e-49	190	4056_5#10.gff
ce1	ERS013162|SC|contig000097	96.522	115	4	0	1	115	321	435	1.51e-49	190	4056_5#10.gff
ce1	ERS013136|SC|contig000053	96.522	115	4	0	1	115	441	555	1.51e-49	190	4075_3#1.gff
ce1	ERS032770|SC|contig000028	96.522	115	4	0	1	115	2151	2265	1.51e-49	190	6353_8#4.gff
ce1	ERS032770|SC|contig000040	96.522	115	4	0	1	115	452	566	1.51e-49	190	6353_8#4.gff
ce1	ERS032770|SC|contig000035	96.522	115	4	0	1	115	1107	993	1.51e-49	190	6353_8#4.gff
ce1	ERS027705|SC|contig000043	96.522	115	4	0	1	115	468	582	1.51e-49	190	6437_7#15.gff
ce1	ERS027705|SC|contig000041	96.522	115	4	0	1	115	1107	993	1.51e-49	190	6437_7#15.gff
ce1	ERS027705|SC|contig000036	96.522	115	4	0	1	115	452	566	1.51e-49	190	6437_7#15.gff
ce1	ERS066581|SC|contig000030	96.522	115	4	0	1	115	3242	3356	1.51e-49	190	7138_2#10.gff
ce1	ERS066581|SC|contig000030	96.522	115	4	0	1	115	4283	4397	1.51e-49	190	7138_2#10.gff
ce1	ERS066581|SC|contig000020	96.522	115	4	0	1	115	50244	50358	1.51e-49	190	7138_2#10.gff
ce1	ERS066580|SC|contig000034	96.522	115	4	0	1	115	1624	1738	1.51e-49	190	7138_2#9.gff
ce1	ERS066580|SC|contig000034	96.522	115	4	0	1	115	2665	2779	1.51e-49	190	7138_2#9.gff
ce1	ERS066580|SC|contig000024	96.522	115	4	0	1	115	50244	50358	1.51e-49	190	7138_2#9.gff
ce1	ERS135842|SC|contig000035	96.522	115	4	0	1	115	673	787	1.51e-49	190	8014_8#26.gff
ce1	ERS135842|SC|contig000035	96.522	115	4	0	1	115	1714	1828	1.51e-49	190	8014_8#26.gff
ce1	ERS135842|SC|contig000030	96.522	115	4	0	1	115	1127	1013	1.51e-49	190	8014_8#26.gff
ce1	ERS135843|SC|contig000035	96.522	115	4	0	1	115	476	590	1.51e-49	190	8014_8#29.gff
ce1	ERS135843|SC|contig000106	96.522	115	4	0	1	115	21	135	1.51e-49	190	8014_8#29.gff
ce1	ERS135843|SC|contig000031	96.522	115	4	0	1	115	1127	1013	1.51e-49	190	8014_8#29.gff
ce1	ERS135843|SC|contig000030	96.522	115	4	0	1	115	4140	4026	1.51e-49	190	8014_8#29.gff
ce1	ERS135843|SC|contig000020	96.522	115	4	0	1	115	2901	3015	1.51e-49	190	8014_8#29.gff
ce1	ERS135731|SC|contig000033	96.522	115	4	0	1	115	3038	2924	1.51e-49	190	8014_8#30.gff
ce1	ERS135731|SC|contig000027	96.522	115	4	0	1	115	4018	3904	1.51e-49	190	8014_8#30.gff
ce1	ERS135731|SC|contig000129	96.522	115	4	0	1	115	21	135	1.51e-49	190	8014_8#30.gff
ce1	ERS135731|SC|contig000031	96.522	115	4	0	1	115	1127	1013	1.51e-49	190	8014_8#30.gff
ce1	ERS135731|SC|contig000021	96.522	115	4	0	1	115	2901	3015	1.51e-49	190	8014_8#30.gff
ce1	ERS135738|SC|contig000027	96.522	115	4	0	1	115	3015	3129	1.51e-49	190	8014_8#37.gff
ce1	ERS135738|SC|contig000023	96.522	115	4	0	1	115	1345	1459	1.51e-49	190	8014_8#37.gff
ce1	ERS135738|SC|contig000022	96.522	115	4	0	1	115	2424	2310	1.51e-49	190	8014_8#37.gff
ce1	ERS135738|SC|contig000022	96.522	115	4	0	1	115	3095	2981	1.51e-49	190	8014_8#37.gff
ce1	ERS135738|SC|contig000018	96.522	115	4	0	1	115	256	142	1.51e-49	190	8014_8#37.gff
ce1	|SC|contig000016	96.522	115	4	0	1	115	18268	18382	1.51e-49	190	CNRVC030121_CTATAC.gff
ce1	|SC|contig000018	96.522	115	4	0	1	115	4646	4760	1.51e-49	190	CNRVC030121_CTATAC.gff
ce1	|SC|contig000017	96.522	115	4	0	1	115	13730	13844	1.51e-49	190	CNRVC030121_CTATAC.gff
ce1	|SC|contig000014	96.522	115	4	0	1	115	18727	18841	1.51e-49	190	CNRVC030121_CTATAC.gff
ce1	|SC|contig000014	96.522	115	4	0	1	115	30348	30462	1.51e-49	190	CNRVC030121_CTATAC.gff
ce1	|SC|contig000014	96.522	115	4	0	1	115	2288	2174	1.51e-49	190	CNRVC030130_AGTTCC.gff
ce1	|SC|contig000054	96.522	115	4	0	1	115	172	58	1.51e-49	190	CNRVC030226_GCGCTA.gff
ce1	|SC|contig000053	96.522	115	4	0	1	115	3198	3312	1.51e-49	190	CNRVC160167_CGATGT.gff
ce1	|SC|contig000061	96.522	115	4	0	1	115	458	572	1.51e-49	190	CNRVC940056_GTTTCG.gff
ce1	|SC|contig000020	96.522	115	4	0	1	115	1821	1935	1.51e-49	190	CNRVC940057_CGTACG.gff
ce1	|SC|contig000020	96.522	115	4	0	1	115	10851	10965	1.51e-49	190	CNRVC940057_CGTACG.gff
ce1	|SC|contig000027	96.522	115	4	0	1	115	4956	4842	1.51e-49	190	CNRVC940057_CGTACG.gff
ce1	|SC|contig000024	96.522	115	4	0	1	115	3190	3304	1.51e-49	190	CNRVC940057_CGTACG.gff
ce1	|SC|contig000022	96.522	115	4	0	1	115	9617	9731	1.51e-49	190	CNRVC940057_CGTACG.gff
ce1	|SC|contig000061	96.522	115	4	0	1	115	29	143	1.51e-49	190	CNRVC940062_ATTCCT.gff
ce1	|SC|contig000050	96.522	115	4	0	1	115	1056	942	1.51e-49	190	ERR632095.gff
ce1	|SC|contig000032	96.522	115	4	0	1	115	2008	1894	1.51e-49	190	ERR632095.gff
ce1	|SC|contig000024	96.522	115	4	0	1	115	3845	3959	1.51e-49	190	ERR632095.gff
ce1	GCA_009746805.1|SC|contig000069	96.522	115	4	0	1	115	1103	989	1.51e-49	190	GCA_009746805.1.gff
ce1	GCA_009746845.1|SC|contig000054	96.522	115	4	0	1	115	1103	989	1.51e-49	190	GCA_009746845.1.gff
ce1	GCA_009747115.1|SC|contig000042	96.522	115	4	0	1	115	4500	4386	1.51e-49	190	GCA_009747115.1.gff
ce1	GCA_009747115.1|SC|contig000113	96.522	115	4	0	1	115	618	504	1.51e-49	190	GCA_009747115.1.gff
ce1	GCA_009747115.1|SC|contig000048	96.522	115	4	0	1	115	1953	1839	1.51e-49	190	GCA_009747115.1.gff
ce1	GCA_009747115.1|SC|contig000041	96.522	115	4	0	1	115	220	106	1.51e-49	190	GCA_009747115.1.gff
ce1	GCA_009747145.1|SC|contig000054	96.522	115	4	0	1	115	3057	2943	1.51e-49	190	GCA_009747145.1.gff
ce1	GCA_009747145.1|SC|contig000044	96.522	115	4	0	1	115	789	675	1.51e-49	190	GCA_009747145.1.gff
ce1	GCA_009747245.1|SC|contig000044	96.522	115	4	0	1	115	4500	4386	1.51e-49	190	GCA_009747245.1.gff
ce1	GCA_009747245.1|SC|contig000091	96.522	115	4	0	1	115	200	314	1.51e-49	190	GCA_009747245.1.gff
ce1	GCA_009747245.1|SC|contig000055	96.522	115	4	0	1	115	3309	3423	1.51e-49	190	GCA_009747245.1.gff
ce1	GCA_009747245.1|SC|contig000010	96.522	115	4	0	1	115	1813	1927	1.51e-49	190	GCA_009747245.1.gff
ce1	GCA_009747335.1|SC|contig000084	96.522	115	4	0	1	115	175	61	1.51e-49	190	GCA_009747335.1.gff
ce1	GCA_009747335.1|SC|contig000077	96.522	115	4	0	1	115	387	501	1.51e-49	190	GCA_009747335.1.gff
ce1	GCA_009747335.1|SC|contig000038	96.522	115	4	0	1	115	2303	2189	1.51e-49	190	GCA_009747335.1.gff
ce1	GCA_009747335.1|SC|contig000037	96.522	115	4	0	1	115	3086	2972	1.51e-49	190	GCA_009747335.1.gff
ce1	GCA_009747465.1|SC|contig000058	96.522	115	4	0	1	115	2939	2825	1.51e-49	190	GCA_009747465.1.gff
ce1	GCA_009747465.1|SC|contig000051	96.522	115	4	0	1	115	1103	989	1.51e-49	190	GCA_009747465.1.gff
ce1	GCA_009747465.1|SC|contig000048	96.522	115	4	0	1	115	3086	2972	1.51e-49	190	GCA_009747465.1.gff
ce1	GCA_009747465.1|SC|contig000046	96.522	115	4	0	1	115	431	317	1.51e-49	190	GCA_009747465.1.gff
ce1	GCA_009747465.1|SC|contig000036	96.522	115	4	0	1	115	5362	5476	1.51e-49	190	GCA_009747465.1.gff
ce1	GCA_009747875.1|SC|contig000110	96.522	115	4	0	1	115	127	13	1.51e-49	190	GCA_009747875.1.gff
ce1	GCA_009747875.1|SC|contig000083	96.522	115	4	0	1	115	738	624	1.51e-49	190	GCA_009747875.1.gff
ce1	GCA_009747875.1|SC|contig000065	96.522	115	4	0	1	115	4743	4857	1.51e-49	190	GCA_009747875.1.gff
ce1	GCA_009747915.1|SC|contig000064	96.522	115	4	0	1	115	746	632	1.51e-49	190	GCA_009747915.1.gff
ce1	GCA_009747915.1|SC|contig000041	96.522	115	4	0	1	115	4743	4857	1.51e-49	190	GCA_009747915.1.gff
ce1	GCA_009747955.1|SC|contig000068	96.522	115	4	0	1	115	746	632	1.51e-49	190	GCA_009747955.1.gff
ce1	GCA_009747955.1|SC|contig000039	96.522	115	4	0	1	115	4743	4857	1.51e-49	190	GCA_009747955.1.gff
ce1	GCA_009747985.1|SC|contig000081	96.522	115	4	0	1	115	226	340	1.51e-49	190	GCA_009747985.1.gff
ce1	GCA_009747985.1|SC|contig000063	96.522	115	4	0	1	115	746	632	1.51e-49	190	GCA_009747985.1.gff
ce1	GCA_009747985.1|SC|contig000039	96.522	115	4	0	1	115	3062	2948	1.51e-49	190	GCA_009747985.1.gff
ce1	GCA_009748275.1|SC|contig000245	96.522	115	4	0	1	115	176	62	1.51e-49	190	GCA_009748275.1.gff
ce1	GCA_009748405.1|SC|contig000072	96.522	115	4	0	1	115	2492	2378	1.51e-49	190	GCA_009748405.1.gff
ce1	GCA_009748555.1|SC|contig000103	96.522	115	4	0	1	115	734	620	1.51e-49	190	GCA_009748555.1.gff
ce1	GCA_009748685.1|SC|contig000062	96.522	115	4	0	1	115	451	565	1.51e-49	190	GCA_009748685.1.gff
ce1	GCA_009748685.1|SC|contig000045	96.522	115	4	0	1	115	4239	4353	1.51e-49	190	GCA_009748685.1.gff
ce1	|SC|contig000037	96.522	115	4	0	1	115	2925	2811	1.51e-49	190	NHCC008D.gff
ce1	|SC|contig000035	96.522	115	4	0	1	115	1482	1368	1.51e-49	190	NHCC008D.gff
ce1	|SC|contig000034	96.522	115	4	0	1	115	5016	5130	1.51e-49	190	NHCC008D.gff
ce1	|SC|contig000060	96.522	115	4	0	1	115	1135	1249	1.51e-49	190	RC27.gff
ce1	|SC|contig000040	96.522	115	4	0	1	115	4462	4576	1.51e-49	190	RC27.gff
ce1	|SC|contig000040	96.522	115	4	0	1	115	8323	8437	1.51e-49	190	RC27.gff
ce1	|SC|contig000069	96.522	115	4	0	1	115	1103	989	1.51e-49	190	RC27.gff
ce1	|SC|contig000046	96.522	115	4	0	1	115	74	188	1.51e-49	190	RC27.gff
ce1	|SC|contig000019	96.522	115	4	0	1	115	656	770	1.51e-49	190	SRR4039805.gff
ce1	|SC|contig000016	96.522	115	4	0	1	115	2034	2148	1.51e-49	190	SRR4039805.gff
ce1	|SC|contig000016	96.522	115	4	0	1	115	12157	12271	1.51e-49	190	SRR4039805.gff
ce1	|SC|contig000016	96.522	115	4	0	1	115	16934	17048	1.51e-49	190	SRR4039805.gff
ce1	|SC|contig000019	96.522	115	4	0	1	115	8838	8724	1.51e-49	190	SRR4039809.gff
ce1	|SC|contig000017	96.522	115	4	0	1	115	4651	4537	1.51e-49	190	SRR4039809.gff
ce1	|SC|contig000017	96.522	115	4	0	1	115	5740	5626	1.51e-49	190	SRR4039809.gff
ce1	|SC|contig000022	96.522	115	4	0	1	115	857	743	1.51e-49	190	SRR4039809.gff
ce1	|SC|contig000016	96.522	115	4	0	1	115	8575	8689	1.51e-49	190	SRR4039809.gff
ce1	|SC|contig000016	96.522	115	4	0	1	115	14537	14651	1.51e-49	190	SRR4039809.gff
ce1	|SC|contig000046	96.522	115	4	0	1	115	2280	2166	1.51e-49	190	SRR4039818.gff
ce1	|SC|contig000039	96.522	115	4	0	1	115	1174	1288	1.51e-49	190	SRR4039818.gff
ce1	|SC|contig000034	96.522	115	4	0	1	115	3189	3075	1.51e-49	190	SRR4039818.gff
ce1	|SC|contig000034	96.522	115	4	0	1	115	3947	3833	1.51e-49	190	SRR4039818.gff
ce1	|SC|contig000047	96.522	115	4	0	1	115	6615	6501	1.51e-49	190	SRR4039822.gff
ce1	|SC|contig000010	96.522	115	4	0	1	115	110614	110500	1.51e-49	190	SRR4039822.gff
ce1	|SC|contig000010	96.522	115	4	0	1	115	115306	115192	1.51e-49	190	SRR4039822.gff
ce1	|SC|contig000030	96.522	115	4	0	1	115	5165	5051	1.51e-49	190	TMA_21.gff
ce1	|SC|contig000027	96.522	115	4	0	1	115	3625	3511	1.51e-49	190	TMA_21.gff
ce1	|SC|contig000044	96.522	115	4	0	1	115	323	209	1.51e-49	190	Vibrio_cholerae_AM_19226.gff
ce1	|SC|contig000033	96.522	115	4	0	1	115	441	327	1.51e-49	190	Vibrio_cholerae_AM_19226.gff
ce1	|SC|contig000026	96.522	115	4	0	1	115	4891	4777	1.51e-49	190	Vibrio_cholerae_AM_19226.gff
ce1	ERS2493953|SC|contig000022	96.522	115	4	0	1	115	12805	12919	1.52e-49	190	26237_7#166.spades.gff
ce1	ERS2493953|SC|contig000009	96.522	115	4	0	1	115	154401	154287	1.52e-49	190	26237_7#166.spades.gff
ce1	ERS2493979|SC|contig000042	96.522	115	4	0	1	115	4495	4609	1.52e-49	190	26237_7#48.spades.gff
ce1	ERS2493979|SC|contig000044	96.522	115	4	0	1	115	1011	897	1.52e-49	190	26237_7#48.spades.gff
ce1	ERS2493979|SC|contig000043	96.522	115	4	0	1	115	4461	4575	1.52e-49	190	26237_7#48.spades.gff
ce1	ERS2493979|SC|contig000031	96.522	115	4	0	1	115	10147	10033	1.52e-49	190	26237_7#48.spades.gff
ce1	ERS2493979|SC|contig000031	96.522	115	4	0	1	115	19012	18898	1.52e-49	190	26237_7#48.spades.gff
ce1	ERS2493979|SC|contig000011	96.522	115	4	0	1	115	1357	1243	1.52e-49	190	26237_7#48.spades.gff
ce1	ERS2493619|SC|contig000028	96.522	115	4	0	1	115	4	118	1.52e-49	190	26268_1#122.spades.gff
ce1	ERS2493619|SC|contig000021	96.522	115	4	0	1	115	6844	6958	1.52e-49	190	26268_1#122.spades.gff
ce1	ERS2493619|SC|contig000021	96.522	115	4	0	1	115	13330	13444	1.52e-49	190	26268_1#122.spades.gff
ce1	ERS2493619|SC|contig000020	96.522	115	4	0	1	115	20180	20294	1.52e-49	190	26268_1#122.spades.gff
ce1	ERS2493619|SC|contig000006	96.522	115	4	0	1	115	296788	296902	1.52e-49	190	26268_1#122.spades.gff
ce1	ERS2493619|SC|contig000002	96.522	115	4	0	1	115	439255	439141	1.52e-49	190	26268_1#122.spades.gff
ce1	ERS2493647|SC|contig000016	96.522	115	4	0	1	115	812	698	1.52e-49	190	26268_1#150.spades.gff
ce1	ERS2493647|SC|contig000015	96.522	115	4	0	1	115	13148	13262	1.52e-49	190	26268_1#150.spades.gff
ce1	ERS2493647|SC|contig000015	96.522	115	4	0	1	115	13682	13796	1.52e-49	190	26268_1#150.spades.gff
ce1	ERS2493647|SC|contig000015	96.522	115	4	0	1	115	27819	27933	1.52e-49	190	26268_1#150.spades.gff
ce1	ERS2493647|SC|contig000021	96.522	115	4	0	1	115	1441	1555	1.52e-49	190	26268_1#150.spades.gff
ce1	ERS2493647|SC|contig000019	96.522	115	4	0	1	115	1	115	1.52e-49	190	26268_1#150.spades.gff
ce1	ERS2493675|SC|contig000014	96.522	115	4	0	1	115	537	651	1.52e-49	190	26268_1#176.spades.gff
ce1	ERS2493675|SC|contig000027	96.522	115	4	0	1	115	1548	1662	1.52e-49	190	26268_1#176.spades.gff
ce1	ERS2493675|SC|contig000025	96.522	115	4	0	1	115	2582	2696	1.52e-49	190	26268_1#176.spades.gff
ce1	ERS2493675|SC|contig000021	96.522	115	4	0	1	115	4348	4234	1.52e-49	190	26268_1#176.spades.gff
ce1	ERS2493675|SC|contig000016	96.522	115	4	0	1	115	6433	6319	1.52e-49	190	26268_1#176.spades.gff
ce1	ERS2493675|SC|contig000015	96.522	115	4	0	1	115	4035	3921	1.52e-49	190	26268_1#176.spades.gff
ce1	ERS2493679|SC|contig000027	96.522	115	4	0	1	115	3795	3909	1.52e-49	190	26268_1#180.spades.gff
ce1	ERS2493679|SC|contig000025	96.522	115	4	0	1	115	217	103	1.52e-49	190	26268_1#180.spades.gff
ce1	ERS2493679|SC|contig000024	96.522	115	4	0	1	115	1081	967	1.52e-49	190	26268_1#180.spades.gff
ce1	ERS2493679|SC|contig000017	96.522	115	4	0	1	115	43933	44047	1.52e-49	190	26268_1#180.spades.gff
ce1	ERS2493679|SC|contig000017	96.522	115	4	0	1	115	46612	46726	1.52e-49	190	26268_1#180.spades.gff
ce1	ERS2493679|SC|contig000017	96.522	115	4	0	1	115	51549	51663	1.52e-49	190	26268_1#180.spades.gff
ce1	ERS2493697|SC|contig000049	96.522	115	4	0	1	115	1408	1522	1.52e-49	190	26268_1#198.spades.gff
ce1	ERS2493697|SC|contig000044	96.522	115	4	0	1	115	3549	3435	1.52e-49	190	26268_1#198.spades.gff
ce1	ERS2493702|SC|contig000013	96.522	115	4	0	1	115	6024	5910	1.52e-49	190	26268_1#203.spades.gff
ce1	ERS2493702|SC|contig000013	96.522	115	4	0	1	115	20272	20158	1.52e-49	190	26268_1#203.spades.gff
ce1	ERS2493702|SC|contig000012	96.522	115	4	0	1	115	260	146	1.52e-49	190	26268_1#203.spades.gff
ce1	ERS2493702|SC|contig000012	96.522	115	4	0	1	115	22842	22728	1.52e-49	190	26268_1#203.spades.gff
ce1	ERS2493702|SC|contig000012	96.522	115	4	0	1	115	31684	31570	1.52e-49	190	26268_1#203.spades.gff
ce1	ERS2493702|SC|contig000014	96.522	115	4	0	1	115	5891	5777	1.52e-49	190	26268_1#203.spades.gff
ce1	ERS2493702|SC|contig000003	96.522	115	4	0	1	115	1989	2103	1.52e-49	190	26268_1#203.spades.gff
ce1	ERS2493703|SC|contig000026	96.522	115	4	0	1	115	1167	1053	1.52e-49	190	26268_1#204.spades.gff
ce1	ERS2493703|SC|contig000025	96.522	115	4	0	1	115	2820	2934	1.52e-49	190	26268_1#204.spades.gff
ce1	ERS2493703|SC|contig000025	96.522	115	4	0	1	115	3861	3975	1.52e-49	190	26268_1#204.spades.gff
ce1	ERS2493703|SC|contig000018	96.522	115	4	0	1	115	6489	6375	1.52e-49	190	26268_1#204.spades.gff
ce1	ERS2493727|SC|contig000029	96.522	115	4	0	1	115	781	895	1.52e-49	190	26268_1#222.spades.gff
ce1	ERS2493727|SC|contig000020	96.522	115	4	0	1	115	1390	1504	1.52e-49	190	26268_1#222.spades.gff
ce1	ERS2493727|SC|contig000010	96.522	115	4	0	1	115	2562	2448	1.52e-49	190	26268_1#222.spades.gff
ce1	ERS2493715|SC|contig000030	96.522	115	4	0	1	115	6341	6227	1.52e-49	190	26268_1#232.spades.gff
ce1	ERS2494074|SC|contig000032	96.522	115	4	0	1	115	1167	1053	1.52e-49	190	26268_1#324.spades.gff
ce1	ERS2494074|SC|contig000029	96.522	115	4	0	1	115	2820	2934	1.52e-49	190	26268_1#324.spades.gff
ce1	ERS2494074|SC|contig000029	96.522	115	4	0	1	115	3861	3975	1.52e-49	190	26268_1#324.spades.gff
ce1	ERS2494074|SC|contig000021	96.522	115	4	0	1	115	6911	6797	1.52e-49	190	26268_1#324.spades.gff
ce1	ERS027702|SC|contig000031	96.522	115	4	0	1	115	3179	3293	1.52e-49	190	6437_7#12.gff
ce1	ERS027702|SC|contig000046	96.522	115	4	0	1	115	284	398	1.52e-49	190	6437_7#12.gff
ce1	ERS027702|SC|contig000034	96.522	115	4	0	1	115	454	568	1.52e-49	190	6437_7#12.gff
ce1	ERS027703|SC|contig000036	96.522	115	4	0	1	115	1805	1919	1.52e-49	190	6437_7#13.gff
ce1	ERS027703|SC|contig000034	96.522	115	4	0	1	115	452	566	1.52e-49	190	6437_7#13.gff
ce1	ERS027703|SC|contig000027	96.522	115	4	0	1	115	19234	19348	1.52e-49	190	6437_7#13.gff
ce1	ERS066594|SC|contig000047	96.522	115	4	0	1	115	2304	2418	1.52e-49	190	7138_2#23.gff
ce1	ERS075027|SC|contig000020	96.522	115	4	0	1	115	669	555	1.52e-49	190	7298_5#24.gff
ce1	ERS135726|SC|contig000017	96.522	115	4	0	1	115	4135	4249	1.52e-49	190	8014_8#25.gff
ce1	ERS135726|SC|contig000017	96.522	115	4	0	1	115	17057	17171	1.52e-49	190	8014_8#25.gff
ce1	ERS136088|SC|contig000031	96.522	115	4	0	1	115	3038	2924	1.52e-49	190	8014_8#32.gff
ce1	ERS136088|SC|contig000191	96.522	115	4	0	1	115	21	135	1.52e-49	190	8014_8#32.gff
ce1	ERS136088|SC|contig000035	96.522	115	4	0	1	115	2901	3015	1.52e-49	190	8014_8#32.gff
ce1	ERS136088|SC|contig000032	96.522	115	4	0	1	115	1127	1013	1.52e-49	190	8014_8#32.gff
ce1	ERS136088|SC|contig000026	96.522	115	4	0	1	115	4007	3893	1.52e-49	190	8014_8#32.gff
ce1	|SC|contig000023	96.522	115	4	0	1	115	2092	2206	1.52e-49	190	930125_S5.gff
ce1	|SC|contig000023	96.522	115	4	0	1	115	2850	2964	1.52e-49	190	930125_S5.gff
ce1	|SC|contig000023	96.522	115	4	0	1	115	9912	10026	1.52e-49	190	930125_S5.gff
ce1	|SC|contig000021	96.522	115	4	0	1	115	2421	2307	1.52e-49	190	930125_S5.gff
ce1	|SC|contig000025	96.522	115	4	0	1	115	15585	15699	1.52e-49	190	CNRVC030231_TACAGC.gff
ce1	|SC|contig000004	96.522	115	4	0	1	115	318504	318618	1.52e-49	190	CNRVC030231_TACAGC.gff
ce1	|SC|contig000004	96.522	115	4	0	1	115	328109	328223	1.52e-49	190	CNRVC030231_TACAGC.gff
ce1	|SC|contig000004	96.522	115	4	0	1	115	329150	329264	1.52e-49	190	CNRVC030231_TACAGC.gff
ce1	|SC|contig000037	96.522	115	4	0	1	115	1527	1413	1.52e-49	190	EM1676A.gff
ce1	|SC|contig000030	96.522	115	4	0	1	115	488	602	1.52e-49	190	EM1676A.gff
ce1	|SC|contig000029	96.522	115	4	0	1	115	249	135	1.52e-49	190	EM1676A.gff
ce1	|SC|contig000027	96.522	115	4	0	1	115	1370	1256	1.52e-49	190	EM1676A.gff
ce1	|SC|contig000020	96.522	115	4	0	1	115	3797	3911	1.52e-49	190	EM1676A.gff
ce1	|SC|contig000004	96.522	115	4	0	1	115	311368	311482	1.52e-49	190	EM1676A.gff
ce1	|SC|contig000004	96.522	115	4	0	1	115	316724	316838	1.52e-49	190	EM1676A.gff
ce1	GCA_009746905.1|SC|contig000106	96.522	115	4	0	1	115	217	331	1.52e-49	190	GCA_009746905.1.gff
ce1	GCA_009746985.1|SC|contig000099	96.522	115	4	0	1	115	700	814	1.52e-49	190	GCA_009746985.1.gff
ce1	GCA_009746985.1|SC|contig000089	96.522	115	4	0	1	115	631	517	1.52e-49	190	GCA_009746985.1.gff
ce1	GCA_009746985.1|SC|contig000070	96.522	115	4	0	1	115	1260	1146	1.52e-49	190	GCA_009746985.1.gff
ce1	GCA_009747285.1|SC|contig000091	96.522	115	4	0	1	115	226	340	1.52e-49	190	GCA_009747285.1.gff
ce1	GCA_009747285.1|SC|contig000066	96.522	115	4	0	1	115	746	632	1.52e-49	190	GCA_009747285.1.gff
ce1	GCA_009747285.1|SC|contig000043	96.522	115	4	0	1	115	3059	2945	1.52e-49	190	GCA_009747285.1.gff
ce1	GCA_009747805.1|SC|contig000065	96.522	115	4	0	1	115	746	632	1.52e-49	190	GCA_009747805.1.gff
ce1	GCA_009747805.1|SC|contig000039	96.522	115	4	0	1	115	3059	2945	1.52e-49	190	GCA_009747805.1.gff
ce1	GCA_009748425.1|SC|contig000088	96.522	115	4	0	1	115	746	632	1.52e-49	190	GCA_009748425.1.gff
ce1	GCA_009748425.1|SC|contig000058	96.522	115	4	0	1	115	502	388	1.52e-49	190	GCA_009748425.1.gff
ce1	|SC|contig000039	96.522	115	4	0	1	115	554	668	1.52e-49	190	HE25.gff
ce1	|SC|contig000025	96.522	115	4	0	1	115	1860	1746	1.52e-49	190	HE25.gff
ce1	|SC|contig000021	96.522	115	4	0	1	115	2560	2674	1.52e-49	190	HE25.gff
ce1	|SC|contig000014	96.522	115	4	0	1	115	19390	19276	1.52e-49	190	SRR4039804.gff
ce1	|SC|contig000015	96.522	115	4	0	1	115	5173	5059	1.52e-49	190	SRR4039804.gff
ce1	|SC|contig000012	96.522	115	4	0	1	115	20342	20228	1.52e-49	190	SRR4039804.gff
ce1	|SC|contig000012	96.522	115	4	0	1	115	24966	24852	1.52e-49	190	SRR4039804.gff
ce1	|SC|contig000012	96.522	115	4	0	1	115	37356	37242	1.52e-49	190	SRR4039804.gff
ce1	|SC|contig000012	96.522	115	4	0	1	115	38445	38331	1.52e-49	190	SRR4039804.gff
ce1	|SC|contig000014	96.522	115	4	0	1	115	22754	22868	1.52e-49	190	SRR4039807.gff
ce1	|SC|contig000015	96.522	115	4	0	1	115	23330	23444	1.52e-49	190	SRR4039807.gff
ce1	|SC|contig000025	96.522	115	4	0	1	115	1815	1929	1.52e-49	190	SRR4039807.gff
ce1	|SC|contig000019	96.522	115	4	0	1	115	2916	3030	1.52e-49	190	SRR4039807.gff
ce1	|SC|contig000017	96.522	115	4	0	1	115	4038	4152	1.52e-49	190	SRR4039807.gff
ce1	|SC|contig000013	96.522	115	4	0	1	115	18582	18696	1.52e-49	190	SRR4039807.gff
ce1	|SC|contig000054	96.522	115	4	0	1	115	1926	2040	1.52e-49	190	SRR4039812.gff
ce1	|SC|contig000027	96.522	115	4	0	1	115	26315	26201	1.52e-49	190	SRR4039813.gff
ce1	|SC|contig000023	96.522	115	4	0	1	115	450	564	1.52e-49	190	SRR4039814.gff
ce1	|SC|contig000023	96.522	115	4	0	1	115	839	953	1.52e-49	190	SRR4039814.gff
ce1	|SC|contig000016	96.522	115	4	0	1	115	9965	10079	1.52e-49	190	SRR4039814.gff
ce1	|SC|contig000015	96.522	115	4	0	1	115	9435	9549	1.52e-49	190	SRR4039814.gff
ce1	|SC|contig000013	96.522	115	4	0	1	115	19063	19177	1.52e-49	190	SRR4039814.gff
ce1	|SC|contig000001	96.522	115	4	0	1	115	1395212	1395098	1.52e-49	190	SRR4039814.gff
ce1	|SC|contig000001	96.522	115	4	0	1	115	1400415	1400301	1.52e-49	190	SRR4039814.gff
ce1	|SC|contig000041	96.522	115	4	0	1	115	2477	2363	1.52e-49	190	SRR4039826.gff
ce1	ERS452533|SC|contig000064	96.522	115	4	0	1	115	226	112	1.53e-49	190	12941_1#4.gff
ce1	ERS452533|SC|contig000049	96.522	115	4	0	1	115	3807	3693	1.53e-49	190	12941_1#4.gff
ce1	ERS452533|SC|contig000045	96.522	115	4	0	1	115	1322	1436	1.53e-49	190	12941_1#4.gff
ce1	ERS452533|SC|contig000045	96.522	115	4	0	1	115	4378	4492	1.53e-49	190	12941_1#4.gff
ce1	ERS452533|SC|contig000044	96.522	115	4	0	1	115	1676	1790	1.53e-49	190	12941_1#4.gff
ce1	ERS452533|SC|contig000042	96.522	115	4	0	1	115	4564	4450	1.53e-49	190	12941_1#4.gff
ce1	ERS452535|SC|contig000016	96.522	115	4	0	1	115	23717	23831	1.53e-49	190	12941_1#6.gff
ce1	|SC|contig000036	96.522	115	4	0	1	115	1302	1416	1.53e-49	190	150136_S4.gff
ce1	|SC|contig000023	96.522	115	4	0	1	115	18140	18254	1.53e-49	190	150136_S4.gff
ce1	|SC|contig000032	96.522	115	4	0	1	115	2083	2197	1.53e-49	190	150136_S4.gff
ce1	|SC|contig000032	96.522	115	4	0	1	115	2841	2955	1.53e-49	190	150136_S4.gff
ce1	|SC|contig000035	96.522	115	4	0	1	115	1302	1416	1.53e-49	190	150137_S6.gff
ce1	|SC|contig000022	96.522	115	4	0	1	115	18129	18243	1.53e-49	190	150137_S6.gff
ce1	|SC|contig000030	96.522	115	4	0	1	115	2061	2175	1.53e-49	190	150137_S6.gff
ce1	|SC|contig000030	96.522	115	4	0	1	115	2819	2933	1.53e-49	190	150137_S6.gff
ce1	ERS682219|SC|contig000080	96.522	115	4	0	1	115	1678	1564	1.53e-49	190	16244_7#39.gff
ce1	ERS2493978|SC|contig000043	96.522	115	4	0	1	115	4495	4609	1.53e-49	190	26237_7#47.spades.gff
ce1	ERS2493978|SC|contig000013	96.522	115	4	0	1	115	19013	18899	1.53e-49	190	26237_7#47.spades.gff
ce1	ERS2493978|SC|contig000032	96.522	115	4	0	1	115	3502	3616	1.53e-49	190	26237_7#47.spades.gff
ce1	ERS2493978|SC|contig000050	96.522	115	4	0	1	115	2914	3028	1.53e-49	190	26237_7#47.spades.gff
ce1	ERS2493978|SC|contig000049	96.522	115	4	0	1	115	3059	3173	1.53e-49	190	26237_7#47.spades.gff
ce1	ERS2493978|SC|contig000033	96.522	115	4	0	1	115	4652	4538	1.53e-49	190	26237_7#47.spades.gff
ce1	ERS2493980|SC|contig000040	96.522	115	4	0	1	115	4496	4610	1.53e-49	190	26237_7#49.spades.gff
ce1	ERS2493980|SC|contig000053	96.522	115	4	0	1	115	2902	3016	1.53e-49	190	26237_7#49.spades.gff
ce1	ERS2493980|SC|contig000048	96.522	115	4	0	1	115	997	883	1.53e-49	190	26237_7#49.spades.gff
ce1	ERS2493980|SC|contig000045	96.522	115	4	0	1	115	4448	4562	1.53e-49	190	26237_7#49.spades.gff
ce1	ERS2493980|SC|contig000030	96.522	115	4	0	1	115	10141	10027	1.53e-49	190	26237_7#49.spades.gff
ce1	ERS2493980|SC|contig000015	96.522	115	4	0	1	115	1357	1243	1.53e-49	190	26237_7#49.spades.gff
ce1	ERS2493660|SC|contig000025	96.522	115	4	0	1	115	1447	1333	1.53e-49	190	26268_1#163.spades.gff
ce1	ERS2493660|SC|contig000018	96.522	115	4	0	1	115	11759	11645	1.53e-49	190	26268_1#163.spades.gff
ce1	ERS2493660|SC|contig000016	96.522	115	4	0	1	115	14165	14279	1.53e-49	190	26268_1#163.spades.gff
ce1	ERS2493691|SC|contig000025	96.522	115	4	0	1	115	8976	9090	1.53e-49	190	26268_1#192.spades.gff
ce1	ERS2493691|SC|contig000045	96.522	115	4	0	1	115	2678	2564	1.53e-49	190	26268_1#192.spades.gff
ce1	ERS2493691|SC|contig000038	96.522	115	4	0	1	115	140	254	1.53e-49	190	26268_1#192.spades.gff
ce1	ERS2493691|SC|contig000036	96.522	115	4	0	1	115	1262	1148	1.53e-49	190	26268_1#192.spades.gff
ce1	ERS2493691|SC|contig000031	96.522	115	4	0	1	115	6857	6971	1.53e-49	190	26268_1#192.spades.gff
ce1	ERS2493691|SC|contig000028	96.522	115	4	0	1	115	15989	16103	1.53e-49	190	26268_1#192.spades.gff
ce1	ERS2708163|SC|contig000022	96.522	115	4	0	1	115	2287	2401	1.53e-49	190	27059_8#310.spades.gff
ce1	ERS2708163|SC|contig000022	96.522	115	4	0	1	115	16266	16380	1.53e-49	190	27059_8#310.spades.gff
ce1	ERS2708163|SC|contig000022	96.522	115	4	0	1	115	17966	18080	1.53e-49	190	27059_8#310.spades.gff
ce1	ERS2708163|SC|contig000022	96.522	115	4	0	1	115	23497	23611	1.53e-49	190	27059_8#310.spades.gff
ce1	ERS2708163|SC|contig000039	96.522	115	4	0	1	115	4470	4584	1.53e-49	190	27059_8#310.spades.gff
ce1	ERS2708163|SC|contig000038	96.522	115	4	0	1	115	2374	2488	1.53e-49	190	27059_8#310.spades.gff
ce1	ERS2708163|SC|contig000026	96.522	115	4	0	1	115	2095	1981	1.53e-49	190	27059_8#310.spades.gff
ce1	ERS2708164|SC|contig000053	96.522	115	4	0	1	115	238	124	1.53e-49	190	27059_8#311.spades.gff
ce1	ERS2708164|SC|contig000049	96.522	115	4	0	1	115	774	660	1.53e-49	190	27059_8#311.spades.gff
ce1	ERS2708164|SC|contig000024	96.522	115	4	0	1	115	9290	9404	1.53e-49	190	27059_8#311.spades.gff
ce1	ERS2708164|SC|contig000023	96.522	115	4	0	1	115	5760	5874	1.53e-49	190	27059_8#311.spades.gff
ce1	ERS2708164|SC|contig000021	96.522	115	4	0	1	115	3692	3578	1.53e-49	190	27059_8#311.spades.gff
ce1	ERS032771|SC|contig000038	96.522	115	4	0	1	115	468	582	1.53e-49	190	6353_8#5.gff
ce1	ERS032771|SC|contig000035	96.522	115	4	0	1	115	452	566	1.53e-49	190	6353_8#5.gff
ce1	ERS032771|SC|contig000021	96.522	115	4	0	1	115	38389	38503	1.53e-49	190	6353_8#5.gff
ce1	ERS027706|SC|contig000037	96.522	115	4	0	1	115	1154	1268	1.53e-49	190	6437_7#16.gff
ce1	ERS027706|SC|contig000033	96.522	115	4	0	1	115	452	566	1.53e-49	190	6437_7#16.gff
ce1	ERS027706|SC|contig000022	96.522	115	4	0	1	115	38389	38503	1.53e-49	190	6437_7#16.gff
ce1	ERS066583|SC|contig000070	96.522	115	4	0	1	115	548	662	1.53e-49	190	7138_2#12.gff
ce1	ERS066583|SC|contig000055	96.522	115	4	0	1	115	7053	6939	1.53e-49	190	7138_2#12.gff
ce1	ERS066583|SC|contig000055	96.522	115	4	0	1	115	8812	8698	1.53e-49	190	7138_2#12.gff
ce1	|SC|contig000016	96.522	115	4	0	1	115	21151	21265	1.53e-49	190	CNRVC030123_CAGGCG.gff
ce1	|SC|contig000016	96.522	115	4	0	1	115	22240	22354	1.53e-49	190	CNRVC030123_CAGGCG.gff
ce1	|SC|contig000005	96.522	115	4	0	1	115	2115	2001	1.53e-49	190	CNRVC030123_CAGGCG.gff
ce1	|SC|contig000024	96.522	115	4	0	1	115	5967	6081	1.53e-49	190	CNRVC030123_CAGGCG.gff
ce1	|SC|contig000017	96.522	115	4	0	1	115	20156	20042	1.53e-49	190	CNRVC030123_CAGGCG.gff
ce1	|SC|contig000017	96.522	115	4	0	1	115	26118	26004	1.53e-49	190	CNRVC030123_CAGGCG.gff
ce1	|SC|contig000051	96.522	115	4	0	1	115	297	411	1.53e-49	190	CNRVC940054_GTGAAA.gff
ce1	|SC|contig000051	96.522	115	4	0	1	115	806	920	1.53e-49	190	CNRVC940054_GTGAAA.gff
ce1	|SC|contig000039	96.522	115	4	0	1	115	847	733	1.53e-49	190	CNRVC940054_GTGAAA.gff
ce1	|SC|contig000027	96.522	115	4	0	1	115	3431	3545	1.53e-49	190	CNRVC940054_GTGAAA.gff
ce1	|SC|contig000025	96.522	115	4	0	1	115	4943	4829	1.53e-49	190	CNRVC940054_GTGAAA.gff
ce1	|SC|contig000022	96.522	115	4	0	1	115	367	481	1.53e-49	190	CNRVC940054_GTGAAA.gff
ce1	|SC|contig000020	96.522	115	4	0	1	115	6940	6826	1.53e-49	190	CNRVC940054_GTGAAA.gff
ce1	|SC|contig000035	96.522	115	4	0	1	115	1166	1280	1.53e-49	190	ERR576973.gff
ce1	|SC|contig000036	96.522	115	4	0	1	115	2825	2939	1.53e-49	190	ERR576973.gff
ce1	GCA_009748605.1|SC|contig000069	96.522	115	4	0	1	115	387	501	1.53e-49	190	GCA_009748605.1.gff
ce1	GCA_009748605.1|SC|contig000058	96.522	115	4	0	1	115	431	317	1.53e-49	190	GCA_009748605.1.gff
ce1	GCA_009748605.1|SC|contig000035	96.522	115	4	0	1	115	8593	8707	1.53e-49	190	GCA_009748605.1.gff
ce1	GCA_009748605.1|SC|contig000033	96.522	115	4	0	1	115	7446	7560	1.53e-49	190	GCA_009748605.1.gff
ce1	GCA_009748605.1|SC|contig000032	96.522	115	4	0	1	115	5527	5641	1.53e-49	190	GCA_009748605.1.gff
ce1	|SC|contig000014	96.522	115	4	0	1	115	4271	4385	1.53e-49	190	SRR4039808.gff
ce1	|SC|contig000014	96.522	115	4	0	1	115	26767	26881	1.53e-49	190	SRR4039808.gff
ce1	|SC|contig000024	96.522	115	4	0	1	115	5442	5556	1.53e-49	190	SRR4039808.gff
ce1	|SC|contig000021	96.522	115	4	0	1	115	4730	4616	1.53e-49	190	SRR4039808.gff
ce1	|SC|contig000019	96.522	115	4	0	1	115	5430	5316	1.53e-49	190	SRR4039808.gff
ce1	|SC|contig000015	96.522	115	4	0	1	115	18582	18696	1.53e-49	190	SRR4039808.gff
ce1	|SC|contig000028	96.522	115	4	0	1	115	1411	1525	1.53e-49	190	SRR4039815.gff
ce1	|SC|contig000041	96.522	115	4	0	1	115	79	193	1.53e-49	190	SRR4039815.gff
ce1	|SC|contig000022	96.522	115	4	0	1	115	1137	1023	1.53e-49	190	SRR4039815.gff
ce1	|SC|contig000034	96.522	115	4	0	1	115	42	156	1.53e-49	190	SRR4039816.gff
ce1	|SC|contig000032	96.522	115	4	0	1	115	999	885	1.53e-49	190	SRR4039816.gff
ce1	|SC|contig000026	96.522	115	4	0	1	115	188	74	1.53e-49	190	SRR4039816.gff
ce1	|SC|contig000020	96.522	115	4	0	1	115	9951	10065	1.53e-49	190	SRR4039816.gff
ce1	NZ_CP013316_1_2	96.522	115	4	0	1	115	174186	174300	1.53e-49	190	Vibrio_cholerae_M2140_GCF_001887635_1.gff
ce1	NZ_CP013316_1_2	96.522	115	4	0	1	115	183480	183594	1.53e-49	190	Vibrio_cholerae_M2140_GCF_001887635_1.gff
ce1	NZ_CP013316_1_2	96.522	115	4	0	1	115	198033	198147	1.53e-49	190	Vibrio_cholerae_M2140_GCF_001887635_1.gff
ce1	NZ_AP014525_1_2	96.522	115	4	0	1	115	349842	349956	1.53e-49	190	Vibrio_cholerae_MS6_GCF_000829215_1.gff
ce1	NZ_AP014525_1_2	96.522	115	4	0	1	115	360543	360657	1.53e-49	190	Vibrio_cholerae_MS6_GCF_000829215_1.gff
ce1	NZ_AP014525_1_2	96.522	115	4	0	1	115	407016	407130	1.53e-49	190	Vibrio_cholerae_MS6_GCF_000829215_1.gff
ce1	NZ_AP014525_1_2	96.522	115	4	0	1	115	425081	425195	1.53e-49	190	Vibrio_cholerae_MS6_GCF_000829215_1.gff
ce1	AE003853	96.522	115	4	0	1	115	373427	373541	1.53e-49	190	Vibrio_cholerae_O1_biovar_eltor_str_N16961_v2.gff
ce1	AE003853	96.522	115	4	0	1	115	391763	391877	1.53e-49	190	Vibrio_cholerae_O1_biovar_eltor_str_N16961_v2.gff
ce1	AE003853	96.522	115	4	0	1	115	414258	414372	1.53e-49	190	Vibrio_cholerae_O1_biovar_eltor_str_N16961_v2.gff
ce1	Vibrio_cholerae_O1_biovar_eltor_str_N16961_v2|SC|contig000002	96.522	115	4	0	1	115	373427	373541	1.53e-49	190	Vibrio_cholerae_O1_biovar_eltor_str_N16961_v2_prokka.gff
ce1	Vibrio_cholerae_O1_biovar_eltor_str_N16961_v2|SC|contig000002	96.522	115	4	0	1	115	391763	391877	1.53e-49	190	Vibrio_cholerae_O1_biovar_eltor_str_N16961_v2_prokka.gff
ce1	Vibrio_cholerae_O1_biovar_eltor_str_N16961_v2|SC|contig000002	96.522	115	4	0	1	115	414258	414372	1.53e-49	190	Vibrio_cholerae_O1_biovar_eltor_str_N16961_v2_prokka.gff
ce1	|SC|contig000081	96.522	115	4	0	1	115	978	864	1.53e-49	190	Vibrio_cholerae_V51.gff
ce1	|SC|contig000059	96.522	115	4	0	1	115	9197	9083	1.53e-49	190	Vibrio_cholerae_V51.gff
ce1	ERS325080|SC|contig000031	96.522	115	4	0	1	115	3038	2924	1.54e-49	190	10541_1#88.gff
ce1	ERS325080|SC|contig000235	96.522	115	4	0	1	115	21	135	1.54e-49	190	10541_1#88.gff
ce1	ERS325080|SC|contig000034	96.522	115	4	0	1	115	1127	1013	1.54e-49	190	10541_1#88.gff
ce1	ERS325080|SC|contig000024	96.522	115	4	0	1	115	2901	3015	1.54e-49	190	10541_1#88.gff
ce1	ERS325080|SC|contig000021	96.522	115	4	0	1	115	801	915	1.54e-49	190	10541_1#88.gff
ce1	ERS325081|SC|contig000031	96.522	115	4	0	1	115	3038	2924	1.54e-49	190	10541_1#89.gff
ce1	ERS325081|SC|contig000096	96.522	115	4	0	1	115	21	135	1.54e-49	190	10541_1#89.gff
ce1	ERS325081|SC|contig000034	96.522	115	4	0	1	115	1127	1013	1.54e-49	190	10541_1#89.gff
ce1	ERS325081|SC|contig000025	96.522	115	4	0	1	115	2901	3015	1.54e-49	190	10541_1#89.gff
ce1	ERS325081|SC|contig000022	96.522	115	4	0	1	115	801	915	1.54e-49	190	10541_1#89.gff
ce1	ERS682221|SC|contig000076	96.522	115	4	0	1	115	1678	1564	1.54e-49	190	16244_7#40.gff
ce1	ERS710435|SC|contig000048	96.522	115	4	0	1	115	4882	4996	1.54e-49	190	16853_4#72.gff
ce1	ERS2494032|SC|contig000015	96.522	115	4	0	1	115	3236	3350	1.54e-49	190	26237_7#90.spades.gff
ce1	ERS2494032|SC|contig000015	96.522	115	4	0	1	115	8777	8891	1.54e-49	190	26237_7#90.spades.gff
ce1	ERS2494032|SC|contig000010	96.522	115	4	0	1	115	2550	2436	1.54e-49	190	26237_7#90.spades.gff
ce1	ERS2493648|SC|contig000017	96.522	115	4	0	1	115	10469	10583	1.54e-49	190	26268_1#151.spades.gff
ce1	ERS2493648|SC|contig000016	96.522	115	4	0	1	115	5671	5785	1.54e-49	190	26268_1#151.spades.gff
ce1	ERS2493648|SC|contig000016	96.522	115	4	0	1	115	10940	11054	1.54e-49	190	26268_1#151.spades.gff
ce1	ERS2493648|SC|contig000001	96.522	115	4	0	1	115	6277	6163	1.54e-49	190	26268_1#151.spades.gff
ce1	ERS2493659|SC|contig000018	96.522	115	4	0	1	115	10458	10572	1.54e-49	190	26268_1#162.spades.gff
ce1	ERS2493659|SC|contig000017	96.522	115	4	0	1	115	7198	7312	1.54e-49	190	26268_1#162.spades.gff
ce1	ERS2493659|SC|contig000017	96.522	115	4	0	1	115	12467	12581	1.54e-49	190	26268_1#162.spades.gff
ce1	ERS2493659|SC|contig000014	96.522	115	4	0	1	115	788	902	1.54e-49	190	26268_1#162.spades.gff
ce1	ERS2493698|SC|contig000021	96.522	115	4	0	1	115	788	902	1.54e-49	190	26268_1#199.spades.gff
ce1	ERS2493698|SC|contig000018	96.522	115	4	0	1	115	10010	10124	1.54e-49	190	26268_1#199.spades.gff
ce1	ERS2493698|SC|contig000017	96.522	115	4	0	1	115	3286	3400	1.54e-49	190	26268_1#199.spades.gff
ce1	ERS2493698|SC|contig000017	96.522	115	4	0	1	115	8555	8669	1.54e-49	190	26268_1#199.spades.gff
ce1	ERS2493718|SC|contig000016	96.522	115	4	0	1	115	2679	2565	1.54e-49	190	26268_1#213.spades.gff
ce1	ERS2493718|SC|contig000016	96.522	115	4	0	1	115	10846	10732	1.54e-49	190	26268_1#213.spades.gff
ce1	ERS2493718|SC|contig000016	96.522	115	4	0	1	115	14446	14332	1.54e-49	190	26268_1#213.spades.gff
ce1	ERS2493718|SC|contig000014	96.522	115	4	0	1	115	1366	1252	1.54e-49	190	26268_1#213.spades.gff
ce1	ERS2493718|SC|contig000014	96.522	115	4	0	1	115	8120	8006	1.54e-49	190	26268_1#213.spades.gff
ce1	ERS2493718|SC|contig000012	96.522	115	4	0	1	115	2366	2252	1.54e-49	190	26268_1#213.spades.gff
ce1	ERS2493718|SC|contig000012	96.522	115	4	0	1	115	20312	20198	1.54e-49	190	26268_1#213.spades.gff
ce1	ERS2493718|SC|contig000017	96.522	115	4	0	1	115	7138	7252	1.54e-49	190	26268_1#213.spades.gff
ce1	ERS2493718|SC|contig000017	96.522	115	4	0	1	115	14695	14809	1.54e-49	190	26268_1#213.spades.gff
ce1	ERS2493718|SC|contig000001	96.522	115	4	0	1	115	1043062	1043176	1.54e-49	190	26268_1#213.spades.gff
ce1	ERS2494090|SC|contig000013	96.522	115	4	0	1	115	3065	2951	1.54e-49	190	26268_1#340.spades.gff
ce1	ERS2494090|SC|contig000003	96.522	115	4	0	1	115	639768	639654	1.54e-49	190	26268_1#340.spades.gff
ce1	ERS2494090|SC|contig000020	96.522	115	4	0	1	115	2873	2987	1.54e-49	190	26268_1#340.spades.gff
ce1	ERS2494090|SC|contig000018	96.522	115	4	0	1	115	2942	3056	1.54e-49	190	26268_1#340.spades.gff
ce1	ERS2494090|SC|contig000017	96.522	115	4	0	1	115	5400	5514	1.54e-49	190	26268_1#340.spades.gff
ce1	ERS2494090|SC|contig000015	96.522	115	4	0	1	115	11921	12035	1.54e-49	190	26268_1#340.spades.gff
ce1	ERS2494090|SC|contig000012	96.522	115	4	0	1	115	18635	18749	1.54e-49	190	26268_1#340.spades.gff
ce1	ERS2865801|SC|contig000030	96.522	115	4	0	1	115	781	895	1.54e-49	190	28103_1#221.spades.gff
ce1	ERS2865801|SC|contig000021	96.522	115	4	0	1	115	668	782	1.54e-49	190	28103_1#221.spades.gff
ce1	ERS2865801|SC|contig000018	96.522	115	4	0	1	115	1806	1920	1.54e-49	190	28103_1#221.spades.gff
ce1	ERS075035|SC|contig000129	96.522	115	4	0	1	115	725	611	1.54e-49	190	7298_5#32.gff
ce1	ERS075035|SC|contig000119	96.522	115	4	0	1	115	638	524	1.54e-49	190	7298_5#32.gff
ce1	ERS075035|SC|contig000089	96.522	115	4	0	1	115	568	682	1.54e-49	190	7298_5#32.gff
ce1	ERS075035|SC|contig000086	96.522	115	4	0	1	115	611	725	1.54e-49	190	7298_5#32.gff
ce1	ERS075035|SC|contig000064	96.522	115	4	0	1	115	7223	7337	1.54e-49	190	7298_5#32.gff
ce1	ERS075038|SC|contig000061	96.522	115	4	0	1	115	4473	4359	1.54e-49	190	7298_5#35.gff
ce1	ERS075038|SC|contig000059	96.522	115	4	0	1	115	1594	1480	1.54e-49	190	7298_5#35.gff
ce1	ERS075038|SC|contig000059	96.522	115	4	0	1	115	5405	5291	1.54e-49	190	7298_5#35.gff
ce1	ERS075038|SC|contig000045	96.522	115	4	0	1	115	1314	1200	1.54e-49	190	7298_5#35.gff
ce1	ERS075038|SC|contig000045	96.522	115	4	0	1	115	14149	14035	1.54e-49	190	7298_5#35.gff
ce1	ERS075038|SC|contig000043	96.522	115	4	0	1	115	12646	12760	1.54e-49	190	7298_5#35.gff
ce1	ERS075038|SC|contig000043	96.522	115	4	0	1	115	19131	19245	1.54e-49	190	7298_5#35.gff
ce1	|SC|contig000017	96.522	115	4	0	1	115	2034	2148	1.54e-49	190	SRR4039802.gff
ce1	|SC|contig000017	96.522	115	4	0	1	115	12157	12271	1.54e-49	190	SRR4039802.gff
ce1	|SC|contig000017	96.522	115	4	0	1	115	16934	17048	1.54e-49	190	SRR4039802.gff
ce1	|SC|contig000016	96.522	115	4	0	1	115	656	770	1.54e-49	190	SRR4039802.gff
ce1	|SC|contig000015	96.522	115	4	0	1	115	10028	9914	1.54e-49	190	SRR4039806.gff
ce1	|SC|contig000015	96.522	115	4	0	1	115	11117	11003	1.54e-49	190	SRR4039806.gff
ce1	|SC|contig000033	96.522	115	4	0	1	115	1287	1173	1.54e-49	190	SRR4039806.gff
ce1	|SC|contig000018	96.522	115	4	0	1	115	1372	1258	1.54e-49	190	SRR4039806.gff
ce1	|SC|contig000016	96.522	115	4	0	1	115	8583	8697	1.54e-49	190	SRR4039806.gff
ce1	|SC|contig000016	96.522	115	4	0	1	115	14545	14659	1.54e-49	190	SRR4039806.gff
ce1	|SC|contig000018	96.522	115	4	0	1	115	4285	4399	1.54e-49	190	SRR4039825.gff
ce1	|SC|contig000046	96.522	115	4	0	1	115	322	436	1.54e-49	190	SRR4039825.gff
ce1	|SC|contig000020	96.522	115	4	0	1	115	5442	5556	1.54e-49	190	SRR4039825.gff
ce1	|SC|contig000016	96.522	115	4	0	1	115	2922	3036	1.54e-49	190	SRR4039825.gff
ce1	|SC|contig000014	96.522	115	4	0	1	115	8923	8809	1.54e-49	190	SRR4039825.gff
ce1	|SC|contig000012	96.522	115	4	0	1	115	18047	18161	1.54e-49	190	SRR4039825.gff
ce1	|SC|contig000016	96.522	115	4	0	1	115	22754	22868	1.54e-49	190	SRR4039827.gff
ce1	|SC|contig000049	96.522	115	4	0	1	115	322	436	1.54e-49	190	SRR4039827.gff
ce1	|SC|contig000024	96.522	115	4	0	1	115	1815	1929	1.54e-49	190	SRR4039827.gff
ce1	|SC|contig000018	96.522	115	4	0	1	115	4038	4152	1.54e-49	190	SRR4039827.gff
ce1	|SC|contig000014	96.522	115	4	0	1	115	17451	17565	1.54e-49	190	SRR4039827.gff
ce1	|SC|contig000014	96.522	115	4	0	1	115	29856	29970	1.54e-49	190	SRR4039827.gff
ce1	NZ_CP012997_1_1	96.522	115	4	0	1	115	880493	880379	1.54e-49	190	Vibrio_cholerae_2012Env_9_GCF_000788715_2.gff
ce1	NZ_CP012997_1_1	96.522	115	4	0	1	115	932272	932158	1.54e-49	190	Vibrio_cholerae_2012Env_9_GCF_000788715_2.gff
ce1	NZ_CP012997_1_1	96.522	115	4	0	1	115	934769	934655	1.54e-49	190	Vibrio_cholerae_2012Env_9_GCF_000788715_2.gff
ce1	NZ_CP013304_1_2	96.522	115	4	0	1	115	340072	340186	1.54e-49	190	Vibrio_cholerae_CRC711_GCF_001887435_1.gff
ce1	NZ_CP013304_1_2	96.522	115	4	0	1	115	385902	386016	1.54e-49	190	Vibrio_cholerae_CRC711_GCF_001887435_1.gff
ce1	NZ_CP013304_1_2	96.522	115	4	0	1	115	406171	406285	1.54e-49	190	Vibrio_cholerae_CRC711_GCF_001887435_1.gff
ce1	NZ_CP013308_1_2	96.522	115	4	0	1	115	338491	338605	1.54e-49	190	Vibrio_cholerae_E506_GCF_001887475_1.gff
ce1	NZ_CP013308_1_2	96.522	115	4	0	1	115	350896	351010	1.54e-49	190	Vibrio_cholerae_E506_GCF_001887475_1.gff
ce1	NZ_CP013308_1_2	96.522	115	4	0	1	115	362504	362618	1.54e-49	190	Vibrio_cholerae_E506_GCF_001887475_1.gff
ce1	NZ_CP013308_1_2	96.522	115	4	0	1	115	387785	387899	1.54e-49	190	Vibrio_cholerae_E506_GCF_001887475_1.gff
ce1	NZ_CP013308_1_2	96.522	115	4	0	1	115	410428	410542	1.54e-49	190	Vibrio_cholerae_E506_GCF_001887475_1.gff
ce1	NZ_CP013308_1_2	96.522	115	4	0	1	115	432924	433038	1.54e-49	190	Vibrio_cholerae_E506_GCF_001887475_1.gff
ce1	NZ_CP013013_1_1	96.522	115	4	0	1	115	881691	881577	1.54e-49	190	Vibrio_cholerae_Env_390_GCF_001854425_1.gff
ce1	NZ_CP013013_1_1	96.522	115	4	0	1	115	933469	933355	1.54e-49	190	Vibrio_cholerae_Env_390_GCF_001854425_1.gff
ce1	NZ_CP013013_1_1	96.522	115	4	0	1	115	935966	935852	1.54e-49	190	Vibrio_cholerae_Env_390_GCF_001854425_1.gff
ce1	NZ_CP020407_1_2	96.522	115	4	0	1	115	770556	770442	1.54e-49	190	Vibrio_cholerae_FDAARGOS_223_GCF_002073335_1.gff
ce1	NZ_CP020407_1_2	96.522	115	4	0	1	115	793051	792937	1.54e-49	190	Vibrio_cholerae_FDAARGOS_223_GCF_002073335_1.gff
ce1	NZ_CP020407_1_2	96.522	115	4	0	1	115	811386	811272	1.54e-49	190	Vibrio_cholerae_FDAARGOS_223_GCF_002073335_1.gff
ce1	|SC|contig000037	96.522	115	4	0	1	115	3537	3651	1.54e-49	190	Vibrio_cholerae_MZO_3.gff
ce1	|SC|contig000027	96.522	115	4	0	1	115	2533	2419	1.54e-49	190	Vibrio_cholerae_MZO_3.gff
ce1	ERS710437|SC|contig000047	96.522	115	4	0	1	115	4887	5001	1.55e-49	190	16853_4#74.gff
ce1	ERS710443|SC|contig000064	96.522	115	4	0	1	115	2497	2383	1.55e-49	190	16853_4#80.gff
ce1	ERS710443|SC|contig000057	96.522	115	4	0	1	115	954	840	1.55e-49	190	16853_4#80.gff
ce1	ERS2493990|SC|contig000018	96.522	115	4	0	1	115	1408	1294	1.55e-49	190	26237_7#58.spades.gff
ce1	ERS2493990|SC|contig000016	96.522	115	4	0	1	115	23037	22923	1.55e-49	190	26237_7#58.spades.gff
ce1	ERS2493990|SC|contig000030	96.522	115	4	0	1	115	1007	1121	1.55e-49	190	26237_7#58.spades.gff
ce1	ERS2493990|SC|contig000025	96.522	115	4	0	1	115	1051	1165	1.55e-49	190	26237_7#58.spades.gff
ce1	ERS2493990|SC|contig000021	96.522	115	4	0	1	115	2797	2911	1.55e-49	190	26237_7#58.spades.gff
ce1	ERS2493990|SC|contig000019	96.522	115	4	0	1	115	13691	13577	1.55e-49	190	26237_7#58.spades.gff
ce1	ERS2493686|SC|contig000012	96.522	115	4	0	1	115	4731	4617	1.55e-49	190	26268_1#187.spades.gff
ce1	ERS2493686|SC|contig000012	96.522	115	4	0	1	115	18671	18557	1.55e-49	190	26268_1#187.spades.gff
ce1	ERS2494084|SC|contig000029	96.522	115	4	0	1	115	781	895	1.55e-49	190	26268_1#334.spades.gff
ce1	ERS2494084|SC|contig000024	96.522	115	4	0	1	115	662	776	1.55e-49	190	26268_1#334.spades.gff
ce1	ERS2494084|SC|contig000021	96.522	115	4	0	1	115	6248	6134	1.55e-49	190	26268_1#334.spades.gff
ce1	ERS2494089|SC|contig000049	96.522	115	4	0	1	115	1352	1238	1.55e-49	190	26268_1#339.spades.gff
ce1	ERS2494089|SC|contig000048	96.522	115	4	0	1	115	1314	1200	1.55e-49	190	26268_1#339.spades.gff
ce1	ERS2494089|SC|contig000047	96.522	115	4	0	1	115	217	103	1.55e-49	190	26268_1#339.spades.gff
ce1	ERS2494089|SC|contig000042	96.522	115	4	0	1	115	1209	1323	1.55e-49	190	26268_1#339.spades.gff
ce1	ERS2708170|SC|contig000023	96.522	115	4	0	1	115	1397	1283	1.55e-49	190	27059_8#317.spades.gff
ce1	ERS2708170|SC|contig000017	96.522	115	4	0	1	115	23524	23410	1.55e-49	190	27059_8#317.spades.gff
ce1	ERS2708170|SC|contig000022	96.522	115	4	0	1	115	1965	2079	1.55e-49	190	27059_8#317.spades.gff
ce1	ERS2708170|SC|contig000021	96.522	115	4	0	1	115	7106	7220	1.55e-49	190	27059_8#317.spades.gff
ce1	ERS2708170|SC|contig000021	96.522	115	4	0	1	115	12604	12718	1.55e-49	190	27059_8#317.spades.gff
ce1	ERS066582|SC|contig000082	96.522	115	4	0	1	115	793	679	1.55e-49	190	7138_2#11.gff
ce1	ERS066582|SC|contig000059	96.522	115	4	0	1	115	961	1075	1.55e-49	190	7138_2#11.gff
ce1	ERS066582|SC|contig000049	96.522	115	4	0	1	115	6419	6533	1.55e-49	190	7138_2#11.gff
ce1	GCA_009746835.1|SC|contig000061	96.522	115	4	0	1	115	1087	973	1.55e-49	190	GCA_009746835.1.gff
ce1	GCA_009747185.1|SC|contig000067	96.522	115	4	0	1	115	3057	2943	1.55e-49	190	GCA_009747185.1.gff
ce1	GCA_009747185.1|SC|contig000057	96.522	115	4	0	1	115	789	675	1.55e-49	190	GCA_009747185.1.gff
ce1	GCA_009748165.1|SC|contig000063	96.522	115	4	0	1	115	746	632	1.55e-49	190	GCA_009748165.1.gff
ce1	GCA_009748165.1|SC|contig000038	96.522	115	4	0	1	115	4743	4857	1.55e-49	190	GCA_009748165.1.gff
ce1	GCA_009749145.1|SC|contig000053	96.522	115	4	0	1	115	144	258	1.55e-49	190	GCA_009749145.1.gff
ce1	|SC|contig000074	96.522	115	4	0	1	115	342	228	1.55e-49	190	RC385.gff
ce1	|SC|contig000069	96.522	115	4	0	1	115	792	678	1.55e-49	190	RC385.gff
ce1	|SC|contig000050	96.522	115	4	0	1	115	1321	1435	1.55e-49	190	RC385.gff
ce1	|SC|contig000050	96.522	115	4	0	1	115	1958	2072	1.55e-49	190	RC385.gff
ce1	|SC|contig000021	96.522	115	4	0	1	115	2453	2339	1.55e-49	190	SRR4039803.gff
ce1	|SC|contig000015	96.522	115	4	0	1	115	18015	18129	1.55e-49	190	SRR4039803.gff
ce1	|SC|contig000037	96.522	115	4	0	1	115	1815	1929	1.55e-49	190	SRR4039803.gff
ce1	|SC|contig000027	96.522	115	4	0	1	115	1127	1013	1.55e-49	190	SRR4039803.gff
ce1	|SC|contig000022	96.522	115	4	0	1	115	2901	3015	1.55e-49	190	SRR4039803.gff
ce1	|SC|contig000018	96.522	115	4	0	1	115	4340	4454	1.55e-49	190	SRR4039803.gff
ce1	|SC|contig000031	96.522	115	4	0	1	115	6670	6556	1.55e-49	190	SRR4039817.gff
ce1	|SC|contig000025	96.522	115	4	0	1	115	635	749	1.55e-49	190	SRR4039817.gff
ce1	|SC|contig000038	96.522	115	4	0	1	115	104	218	1.55e-49	190	SRR4039817.gff
ce1	|SC|contig000027	96.522	115	4	0	1	115	3426	3540	1.55e-49	190	SRR4039817.gff
ce1	|SC|contig000026	96.522	115	4	0	1	115	7488	7374	1.55e-49	190	SRR4039817.gff
ce1	|SC|contig000026	96.522	115	4	0	1	115	9142	9028	1.55e-49	190	SRR4039817.gff
ce1	|SC|contig000024	96.522	115	4	0	1	115	9437	9551	1.55e-49	190	SRR4039817.gff
ce1	|SC|contig000022	96.522	115	4	0	1	115	4658	4544	1.55e-49	190	SRR4039817.gff
ce1	|SC|contig000021	96.522	115	4	0	1	115	2719	2605	1.55e-49	190	SRR4039817.gff
ce1	|SC|contig000021	96.522	115	4	0	1	115	8810	8696	1.55e-49	190	SRR4039817.gff
ce1	|SC|contig000021	96.522	115	4	0	1	115	9344	9230	1.55e-49	190	SRR4039817.gff
ce1	|SC|contig000190	96.522	115	4	0	1	115	238	124	1.55e-49	190	SRR4039820.gff
ce1	|SC|contig000053	96.522	115	4	0	1	115	3791	3677	1.55e-49	190	SRR4039820.gff
ce1	|SC|contig000044	96.522	115	4	0	1	115	570	684	1.55e-49	190	SRR4039820.gff
ce1	|SC|contig000015	96.522	115	4	0	1	115	1387	1273	1.55e-49	190	SRR4039820.gff
ce1	NZ_CP016325_1_2	96.522	115	4	0	1	115	338646	338760	1.55e-49	190	Vibrio_cholerae_2740_80_GCF_001683415_1.gff
ce1	NZ_CP016325_1_2	96.522	115	4	0	1	115	351051	351165	1.55e-49	190	Vibrio_cholerae_2740_80_GCF_001683415_1.gff
ce1	NZ_CP016325_1_2	96.522	115	4	0	1	115	362659	362773	1.55e-49	190	Vibrio_cholerae_2740_80_GCF_001683415_1.gff
ce1	NZ_CP016325_1_2	96.522	115	4	0	1	115	387940	388054	1.55e-49	190	Vibrio_cholerae_2740_80_GCF_001683415_1.gff
ce1	NZ_CP016325_1_2	96.522	115	4	0	1	115	410583	410697	1.55e-49	190	Vibrio_cholerae_2740_80_GCF_001683415_1.gff
ce1	NZ_CP016325_1_2	96.522	115	4	0	1	115	433079	433193	1.55e-49	190	Vibrio_cholerae_2740_80_GCF_001683415_1.gff
ce1	NZ_CP025937_1_2	96.522	115	4	0	1	115	370994	371108	1.55e-49	190	Vibrio_cholerae_A1552_GCF_002892855_1.gff
ce1	NZ_CP025937_1_2	96.522	115	4	0	1	115	389330	389444	1.55e-49	190	Vibrio_cholerae_A1552_GCF_002892855_1.gff
ce1	NZ_CP025937_1_2	96.522	115	4	0	1	115	411825	411939	1.55e-49	190	Vibrio_cholerae_A1552_GCF_002892855_1.gff
ce1	NZ_CP013314_1_2	96.522	115	4	0	1	115	340036	340150	1.55e-49	190	Vibrio_cholerae_E9120_GCF_001887655_1.gff
ce1	NZ_CP013314_1_2	96.522	115	4	0	1	115	406130	406244	1.55e-49	190	Vibrio_cholerae_E9120_GCF_001887655_1.gff
ce1	NZ_CP013314_1_2	96.522	115	4	0	1	115	424466	424580	1.55e-49	190	Vibrio_cholerae_E9120_GCF_001887655_1.gff
ce1	NZ_CP013314_1_2	96.522	115	4	0	1	115	446961	447075	1.55e-49	190	Vibrio_cholerae_E9120_GCF_001887655_1.gff
ce1	NC_016945_1_2	96.522	115	4	0	1	115	373248	373362	1.55e-49	190	Vibrio_cholerae_IEC224_GCF_000250855_1.gff
ce1	NC_016945_1_2	96.522	115	4	0	1	115	391585	391699	1.55e-49	190	Vibrio_cholerae_IEC224_GCF_000250855_1.gff
ce1	NC_016945_1_2	96.522	115	4	0	1	115	414079	414193	1.55e-49	190	Vibrio_cholerae_IEC224_GCF_000250855_1.gff
ce1	NZ_CP013320_1_2	96.522	115	4	0	1	115	329930	330044	1.55e-49	190	Vibrio_cholerae_NCTC9420_GCF_001887615_1.gff
ce1	NZ_CP013320_1_2	96.522	115	4	0	1	115	414735	414849	1.55e-49	190	Vibrio_cholerae_NCTC9420_GCF_001887615_1.gff
ce1	NC_016446_1_2	96.522	115	4	0	1	115	54787	54901	1.55e-49	190	Vibrio_cholerae_O1_str_2010EL_1786_GCF_000166455_1.gff
ce1	NC_016446_1_2	96.522	115	4	0	1	115	114801	114915	1.55e-49	190	Vibrio_cholerae_O1_str_2010EL_1786_GCF_000166455_1.gff
ce1	ERS710432|SC|contig000012	96.522	115	4	0	1	115	3062	2948	1.56e-49	190	16853_4#69.gff
ce1	ERS710432|SC|contig000014	96.522	115	4	0	1	115	2304	2190	1.56e-49	190	16853_4#69.gff
ce1	ERS710432|SC|contig000017	96.522	115	4	0	1	115	10178	10292	1.56e-49	190	16853_4#69.gff
ce1	ERS710438|SC|contig000060	96.522	115	4	0	1	115	2497	2383	1.56e-49	190	16853_4#75.gff
ce1	ERS710438|SC|contig000053	96.522	115	4	0	1	115	960	846	1.56e-49	190	16853_4#75.gff
ce1	ERS710440|SC|contig000070	96.522	115	4	0	1	115	2497	2383	1.56e-49	190	16853_4#77.gff
ce1	ERS710440|SC|contig000058	96.522	115	4	0	1	115	957	843	1.56e-49	190	16853_4#77.gff
ce1	ERS2493644|SC|contig000023	96.522	115	4	0	1	115	1257	1371	1.56e-49	190	26268_1#147.spades.gff
ce1	ERS2494093|SC|contig000032	96.522	115	4	0	1	115	4618	4732	1.56e-49	190	26268_1#343.spades.gff
ce1	ERS2494093|SC|contig000047	96.522	115	4	0	1	115	1532	1646	1.56e-49	190	26268_1#343.spades.gff
ce1	ERS2494093|SC|contig000040	96.522	115	4	0	1	115	187	301	1.56e-49	190	26268_1#343.spades.gff
ce1	ERS2494093|SC|contig000040	96.522	115	4	0	1	115	3243	3357	1.56e-49	190	26268_1#343.spades.gff
ce1	ERS2494093|SC|contig000038	96.522	115	4	0	1	115	1737	1623	1.56e-49	190	26268_1#343.spades.gff
ce1	ERS2494093|SC|contig000035	96.522	115	4	0	1	115	3326	3212	1.56e-49	190	26268_1#343.spades.gff
ce1	ERS2494093|SC|contig000031	96.522	115	4	0	1	115	7185	7071	1.56e-49	190	26268_1#343.spades.gff
ce1	ERS2494093|SC|contig000019	96.522	115	4	0	1	115	50206	50320	1.56e-49	190	26268_1#343.spades.gff
ce1	ERS2708171|SC|contig000014	96.522	115	4	0	1	115	4	118	1.56e-49	190	27059_8#318.spades.gff
ce1	ERS2708171|SC|contig000014	96.522	115	4	0	1	115	3270	3384	1.56e-49	190	27059_8#318.spades.gff
ce1	ERS2708171|SC|contig000001	96.522	115	4	0	1	115	952498	952612	1.56e-49	190	27059_8#318.spades.gff
ce1	ERS2708171|SC|contig000021	96.522	115	4	0	1	115	3816	3930	1.56e-49	190	27059_8#318.spades.gff
ce1	ERS2708171|SC|contig000020	96.522	115	4	0	1	115	2788	2674	1.56e-49	190	27059_8#318.spades.gff
ce1	ERS2708171|SC|contig000017	96.522	115	4	0	1	115	9394	9280	1.56e-49	190	27059_8#318.spades.gff
ce1	ERS2708171|SC|contig000016	96.522	115	4	0	1	115	2535	2421	1.56e-49	190	27059_8#318.spades.gff
ce1	GCA_009746825.1|SC|contig000061	96.522	115	4	0	1	115	3322	3436	1.56e-49	190	GCA_009746825.1.gff
ce1	|SC|contig000015	96.522	115	4	0	1	115	19390	19276	1.56e-49	190	SRR4039810.gff
ce1	|SC|contig000016	96.522	115	4	0	1	115	20330	20216	1.56e-49	190	SRR4039810.gff
ce1	|SC|contig000014	96.522	115	4	0	1	115	13735	13849	1.56e-49	190	SRR4039810.gff
ce1	|SC|contig000014	96.522	115	4	0	1	115	14824	14938	1.56e-49	190	SRR4039810.gff
ce1	|SC|contig000014	96.522	115	4	0	1	115	27214	27328	1.56e-49	190	SRR4039810.gff
ce1	|SC|contig000002	96.522	115	4	0	1	115	923968	924082	1.56e-49	190	SRR4039810.gff
ce1	|SC|contig000002	96.522	115	4	0	1	115	928633	928747	1.56e-49	190	SRR4039810.gff
ce1	|SC|contig000015	96.522	115	4	0	1	115	19390	19276	1.56e-49	190	SRR4039811.gff
ce1	|SC|contig000016	96.522	115	4	0	1	115	20330	20216	1.56e-49	190	SRR4039811.gff
ce1	|SC|contig000014	96.522	115	4	0	1	115	3223	3109	1.56e-49	190	SRR4039811.gff
ce1	|SC|contig000014	96.522	115	4	0	1	115	15613	15499	1.56e-49	190	SRR4039811.gff
ce1	|SC|contig000014	96.522	115	4	0	1	115	16702	16588	1.56e-49	190	SRR4039811.gff
ce1	|SC|contig000003	96.522	115	4	0	1	115	5168	5054	1.56e-49	190	SRR4039811.gff
ce1	|SC|contig000003	96.522	115	4	0	1	115	9833	9719	1.56e-49	190	SRR4039811.gff
ce1	|SC|contig000028	96.522	115	4	0	1	115	13184	13298	1.56e-49	190	Vibrio_cholerae_1587_genomic.gff
ce1	NZ_CP013302_1_2	96.522	115	4	0	1	115	340030	340144	1.56e-49	190	Vibrio_cholerae_C5_GCF_001887395_1.gff
ce1	NZ_CP013302_1_2	96.522	115	4	0	1	115	406952	407066	1.56e-49	190	Vibrio_cholerae_C5_GCF_001887395_1.gff
ce1	NZ_CP013302_1_2	96.522	115	4	0	1	115	425288	425402	1.56e-49	190	Vibrio_cholerae_C5_GCF_001887395_1.gff
ce1	NZ_CP013302_1_2	96.522	115	4	0	1	115	447783	447897	1.56e-49	190	Vibrio_cholerae_C5_GCF_001887395_1.gff
ce1	NZ_CP013306_1_2	96.522	115	4	0	1	115	340077	340191	1.56e-49	190	Vibrio_cholerae_CRC1106_GCF_001887455_1.gff
ce1	NZ_CP013306_1_2	96.522	115	4	0	1	115	401217	401331	1.56e-49	190	Vibrio_cholerae_CRC1106_GCF_001887455_1.gff
ce1	NZ_CP013306_1_2	96.522	115	4	0	1	115	419553	419667	1.56e-49	190	Vibrio_cholerae_CRC1106_GCF_001887455_1.gff
ce1	NZ_CP013306_1_2	96.522	115	4	0	1	115	442048	442162	1.56e-49	190	Vibrio_cholerae_CRC1106_GCF_001887455_1.gff
ce1	NZ_CP013310_1_2	96.522	115	4	0	1	115	470870	470984	1.56e-49	190	Vibrio_cholerae_E1162_GCF_001887495_1.gff
ce1	NZ_CP013310_1_2	96.522	115	4	0	1	115	537792	537906	1.56e-49	190	Vibrio_cholerae_E1162_GCF_001887495_1.gff
ce1	NZ_CP013310_1_2	96.522	115	4	0	1	115	552661	552775	1.56e-49	190	Vibrio_cholerae_E1162_GCF_001887495_1.gff
ce1	NZ_CP013310_1_2	96.522	115	4	0	1	115	575156	575270	1.56e-49	190	Vibrio_cholerae_E1162_GCF_001887495_1.gff
ce1	NZ_CP013312_1_1	96.522	115	4	0	1	115	712417	712531	1.56e-49	190	Vibrio_cholerae_E1320_GCF_001887415_1.gff
ce1	NZ_CP013312_1_1	96.522	115	4	0	1	115	771058	771172	1.56e-49	190	Vibrio_cholerae_E1320_GCF_001887415_1.gff
ce1	NZ_CP013312_1_1	96.522	115	4	0	1	115	780353	780467	1.56e-49	190	Vibrio_cholerae_E1320_GCF_001887415_1.gff
ce1	NZ_CP013312_1_1	96.522	115	4	0	1	115	798913	799027	1.56e-49	190	Vibrio_cholerae_E1320_GCF_001887415_1.gff
ce1	NZ_CP013312_1_1	96.522	115	4	0	1	115	822031	822145	1.56e-49	190	Vibrio_cholerae_E1320_GCF_001887415_1.gff
ce1	NZ_CP009041_1_2	96.522	115	4	0	1	115	388389	388503	1.56e-49	190	Vibrio_cholerae_O1_biovar_El_Tor_FJ147_GCF_000963555_1.gff
ce1	ERS710428|SC|contig000002	96.522	115	4	0	1	115	769911	770025	1.57e-49	190	16853_4#65.gff
ce1	ERS710428|SC|contig000002	96.522	115	4	0	1	115	797060	797174	1.57e-49	190	16853_4#65.gff
ce1	ERS710428|SC|contig000002	96.522	115	4	0	1	115	807890	808004	1.57e-49	190	16853_4#65.gff
ce1	ERS2708174|SC|contig000042	96.522	115	4	0	1	115	122	8	1.57e-49	190	27059_8#321.spades.gff
ce1	ERS2708174|SC|contig000027	96.522	115	4	0	1	115	12900	12786	1.57e-49	190	27059_8#321.spades.gff
ce1	ERS2708174|SC|contig000025	96.522	115	4	0	1	115	3772	3658	1.57e-49	190	27059_8#321.spades.gff
ce1	ERS2708174|SC|contig000025	96.522	115	4	0	1	115	8955	8841	1.57e-49	190	27059_8#321.spades.gff
ce1	ERS2708174|SC|contig000021	96.522	115	4	0	1	115	37657	37543	1.57e-49	190	27059_8#321.spades.gff
ce1	ERS135735|SC|contig000043	96.522	115	4	0	1	115	1001	1115	1.57e-49	190	8014_8#34.gff
ce1	ERS135735|SC|contig000030	96.522	115	4	0	1	115	2245	2131	1.57e-49	190	8014_8#34.gff
ce1	ERS135735|SC|contig000028	96.522	115	4	0	1	115	4002	3888	1.57e-49	190	8014_8#34.gff
ce1	ERS135735|SC|contig000023	96.522	115	4	0	1	115	2901	3015	1.57e-49	190	8014_8#34.gff
ce1	ERS135735|SC|contig000023	96.522	115	4	0	1	115	3591	3705	1.57e-49	190	8014_8#34.gff
ce1	|SC|contig000052	96.522	115	4	0	1	115	1386	1500	1.57e-49	190	CNRVC940061_ATGAGC.gff
ce1	|SC|contig000076	96.522	115	4	0	1	115	220	106	1.57e-49	190	CNRVC940061_ATGAGC.gff
ce1	|SC|contig000069	96.522	115	4	0	1	115	1038	1152	1.57e-49	190	CNRVC940061_ATGAGC.gff
ce1	|SC|contig000054	96.522	115	4	0	1	115	10813	10927	1.57e-49	190	CNRVC940061_ATGAGC.gff
ce1	|SC|contig000083	96.522	115	4	0	1	115	449	335	1.57e-49	190	SRR135542.gff
ce1	|SC|contig000058	96.522	115	4	0	1	115	1716	1602	1.57e-49	190	SRR135542.gff
ce1	|SC|contig000034	96.522	115	4	0	1	115	5006	4892	1.57e-49	190	SRR135542.gff
ce1	|SC|contig000052	96.522	115	4	0	1	115	5693	5579	1.57e-49	190	SRR4039819.gff
ce1	|SC|contig000048	96.522	115	4	0	1	115	3312	3426	1.57e-49	190	SRR4039819.gff
ce1	|SC|contig000048	96.522	115	4	0	1	115	8004	8118	1.57e-49	190	SRR4039819.gff
ce1	NC_012583_1_2	96.522	115	4	0	1	115	357381	357495	1.57e-49	190	Vibrio_cholerae_O395_GCF_000021625_1.gff
ce1	NC_012583_1_2	96.522	115	4	0	1	115	395233	395347	1.57e-49	190	Vibrio_cholerae_O395_GCF_000021625_1.gff
ce1	NC_012583_1_2	96.522	115	4	0	1	115	395991	396105	1.57e-49	190	Vibrio_cholerae_O395_GCF_000021625_1.gff
ce1	NC_012583_1_2	96.522	115	4	0	1	115	403053	403167	1.57e-49	190	Vibrio_cholerae_O395_GCF_000021625_1.gff
ce1	ERS710429|SC|contig000012	96.522	115	4	0	1	115	3062	2948	1.58e-49	190	16853_4#66.gff
ce1	ERS710429|SC|contig000015	96.522	115	4	0	1	115	13309	13423	1.58e-49	190	16853_4#66.gff
ce1	ERS710429|SC|contig000006	96.522	115	4	0	1	115	309785	309899	1.58e-49	190	16853_4#66.gff
ce1	ERS710439|SC|contig000065	96.522	115	4	0	1	115	2497	2383	1.58e-49	190	16853_4#76.gff
ce1	ERS710439|SC|contig000059	96.522	115	4	0	1	115	1015	901	1.58e-49	190	16853_4#76.gff
ce1	ERS710445|SC|contig000076	96.522	115	4	0	1	115	202	88	1.58e-49	190	16853_4#82.gff
ce1	ERS710445|SC|contig000035	96.522	115	4	0	1	115	2596	2482	1.58e-49	190	16853_4#82.gff
ce1	ERS710445|SC|contig000030	96.522	115	4	0	1	115	2525	2411	1.58e-49	190	16853_4#82.gff
ce1	ERS710445|SC|contig000029	96.522	115	4	0	1	115	803	689	1.58e-49	190	16853_4#82.gff
ce1	ERS710445|SC|contig000029	96.522	115	4	0	1	115	3180	3066	1.58e-49	190	16853_4#82.gff
ce1	ERS2493650|SC|contig000017	96.522	115	4	0	1	115	4734	4848	1.58e-49	190	26268_1#153.spades.gff
ce1	ERS2493650|SC|contig000015	96.522	115	4	0	1	115	819	705	1.58e-49	190	26268_1#153.spades.gff
ce1	ERS2493650|SC|contig000015	96.522	115	4	0	1	115	2607	2493	1.58e-49	190	26268_1#153.spades.gff
ce1	ERS2493650|SC|contig000013	96.522	115	4	0	1	115	6706	6592	1.58e-49	190	26268_1#153.spades.gff
ce1	ERS2493650|SC|contig000012	96.522	115	4	0	1	115	14174	14060	1.58e-49	190	26268_1#153.spades.gff
ce1	ERS2493650|SC|contig000011	96.522	115	4	0	1	115	29451	29337	1.58e-49	190	26268_1#153.spades.gff
ce1	ERS2493650|SC|contig000004	96.522	115	4	0	1	115	732	618	1.58e-49	190	26268_1#153.spades.gff
ce1	ERS2494086|SC|contig000034	96.522	115	4	0	1	115	8824	8710	1.58e-49	190	26268_1#336.spades.gff
ce1	ERS2494086|SC|contig000071	96.522	115	4	0	1	115	2	116	1.58e-49	190	26268_1#336.spades.gff
ce1	ERS2494086|SC|contig000056	96.522	115	4	0	1	115	2973	3087	1.58e-49	190	26268_1#336.spades.gff
ce1	ERS2494086|SC|contig000049	96.522	115	4	0	1	115	5121	5007	1.58e-49	190	26268_1#336.spades.gff
ce1	ERS2494086|SC|contig000044	96.522	115	4	0	1	115	1495	1381	1.58e-49	190	26268_1#336.spades.gff
ce1	ERS2494086|SC|contig000041	96.522	115	4	0	1	115	6128	6014	1.58e-49	190	26268_1#336.spades.gff
ce1	ERS2494086|SC|contig000039	96.522	115	4	0	1	115	4348	4234	1.58e-49	190	26268_1#336.spades.gff
ce1	ERS2494086|SC|contig000032	96.522	115	4	0	1	115	12984	12870	1.58e-49	190	26268_1#336.spades.gff
ce1	ERS135845|SC|contig000030	96.522	115	4	0	1	115	2998	3112	1.58e-49	190	8014_8#35.gff
ce1	ERS135845|SC|contig000027	96.522	115	4	0	1	115	3	117	1.58e-49	190	8014_8#35.gff
ce1	ERS135845|SC|contig000027	96.522	115	4	0	1	115	693	807	1.58e-49	190	8014_8#35.gff
ce1	ERS135845|SC|contig000024	96.522	115	4	0	1	115	5880	5766	1.58e-49	190	8014_8#35.gff
ce1	GCA_009749045.1|SC|contig000083	96.522	115	4	0	1	115	444	558	1.58e-49	190	GCA_009749045.1.gff
ce1	ERS710433|SC|contig000034	96.522	115	4	0	1	115	1183	1297	1.59e-49	190	16853_4#70.gff
ce1	ERS710433|SC|contig000019	96.522	115	4	0	1	115	18039	18153	1.59e-49	190	16853_4#70.gff
ce1	ERS710433|SC|contig000018	96.522	115	4	0	1	115	6323	6209	1.59e-49	190	16853_4#70.gff
ce1	ERS710433|SC|contig000018	96.522	115	4	0	1	115	7081	6967	1.59e-49	190	16853_4#70.gff
ce1	ERS710433|SC|contig000018	96.522	115	4	0	1	115	23254	23140	1.59e-49	190	16853_4#70.gff
ce1	ERS710433|SC|contig000035	96.522	115	4	0	1	115	2871	2985	1.59e-49	190	16853_4#70.gff
ce1	ERS710436|SC|contig000080	96.522	115	4	0	1	115	546	660	1.59e-49	190	16853_4#73.gff
ce1	ERS710436|SC|contig000031	96.522	115	4	0	1	115	1	115	1.59e-49	190	16853_4#73.gff
ce1	ERS2493684|SC|contig000023	96.522	115	4	0	1	115	2040	2154	1.59e-49	190	26268_1#185.spades.gff
ce1	ERS2493684|SC|contig000019	96.522	115	4	0	1	115	6125	6239	1.59e-49	190	26268_1#185.spades.gff
ce1	ERS2493684|SC|contig000013	96.522	115	4	0	1	115	1128	1242	1.59e-49	190	26268_1#185.spades.gff
ce1	ERS2493684|SC|contig000013	96.522	115	4	0	1	115	38840	38954	1.59e-49	190	26268_1#185.spades.gff
ce1	ERS2493684|SC|contig000022	96.522	115	4	0	1	115	644	758	1.59e-49	190	26268_1#185.spades.gff
ce1	ERS2493684|SC|contig000001	96.522	115	4	0	1	115	8805	8691	1.59e-49	190	26268_1#185.spades.gff
ce1	ERS2493684|SC|contig000001	96.522	115	4	0	1	115	1099989	1099875	1.59e-49	190	26268_1#185.spades.gff
ce1	ERS2493684|SC|contig000001	96.522	115	4	0	1	115	1102804	1102690	1.59e-49	190	26268_1#185.spades.gff
ce1	ERS2493684|SC|contig000001	96.522	115	4	0	1	115	1109038	1108924	1.59e-49	190	26268_1#185.spades.gff
ce1	ERS2493684|SC|contig000001	96.522	115	4	0	1	115	1111123	1111009	1.59e-49	190	26268_1#185.spades.gff
ce1	GCA_009749165.1|SC|contig000062	96.522	115	4	0	1	115	205	319	1.59e-49	190	GCA_009749165.1.gff
ce1	NZ_CP013318_1_2	96.522	115	4	0	1	115	355945	356059	1.59e-49	190	Vibrio_cholerae_NCTC5395_GCF_001887515_1.gff
ce1	NZ_CP013318_1_2	96.522	115	4	0	1	115	438281	438395	1.59e-49	190	Vibrio_cholerae_NCTC5395_GCF_001887515_1.gff
ce1	NZ_CP013318_1_2	96.522	115	4	0	1	115	452834	452948	1.59e-49	190	Vibrio_cholerae_NCTC5395_GCF_001887515_1.gff
ce1	NZ_CP013318_1_2	96.522	115	4	0	1	115	475330	475444	1.59e-49	190	Vibrio_cholerae_NCTC5395_GCF_001887515_1.gff
ce1	GCA_009748025.1|SC|contig000072	96.522	115	4	0	1	115	746	632	1.6e-49	190	GCA_009748025.1.gff
ce1	ERS710434|SC|contig000046	96.522	115	4	0	1	115	1651	1765	1.61e-49	190	16853_4#71.gff
ce1	ERS710434|SC|contig000045	96.522	115	4	0	1	115	1495	1381	1.61e-49	190	16853_4#71.gff
ce1	|SC|contig000062	96.522	115	4	0	1	115	286	172	1.61e-49	190	CNRVC030190_CTATAC.gff
ce1	|SC|contig000035	96.522	115	4	0	1	115	4723	4837	1.61e-49	190	CNRVC030190_CTATAC.gff
ce1	|SC|contig000004	96.522	115	4	0	1	115	318417	318531	1.61e-49	190	CNRVC030190_CTATAC.gff
ce1	|SC|contig000004	96.522	115	4	0	1	115	328022	328136	1.61e-49	190	CNRVC030190_CTATAC.gff
ce1	|SC|contig000004	96.522	115	4	0	1	115	329063	329177	1.61e-49	190	CNRVC030190_CTATAC.gff
ce1	|SC|contig000098	96.522	115	4	0	1	115	1334	1220	1.61e-49	190	SRR4039823.gff
ce1	|SC|contig000054	96.522	115	4	0	1	115	5746	5860	1.61e-49	190	SRR4039823.gff
ce1	|SC|contig000102	96.522	115	4	0	1	115	1334	1220	1.61e-49	190	SRR4039824.gff
ce1	|SC|contig000060	96.522	115	4	0	1	115	4591	4705	1.61e-49	190	SRR4039824.gff
ce1	NC_012667_1_2	96.522	115	4	0	1	115	971987	971873	1.61e-49	190	Vibrio_cholerae_MJ_1236_GCF_000022585_1.gff
ce1	NZ_CP007635_1_2	96.522	115	4	0	1	115	116039	116153	1.62e-49	190	Vibrio_cholerae_2012EL_2176_GCF_000765415_1.gff
ce1	GCA_009747415.1|SC|contig000109	96.522	115	4	0	1	115	419	533	1.63e-49	190	GCA_009747415.1.gff
ce1	GCA_009747415.1|SC|contig000048	96.522	115	4	0	1	115	4461	4575	1.63e-49	190	GCA_009747415.1.gff
ce1	GCA_009747075.1|SC|contig000090	96.522	115	4	0	1	115	1791	1677	1.64e-49	190	GCA_009747075.1.gff
ce1	GCA_009747075.1|SC|contig000064	96.522	115	4	0	1	115	661	547	1.64e-49	190	GCA_009747075.1.gff
ce1	ERS710444|SC|contig000014	96.522	115	4	0	1	115	15525	15411	1.65e-49	190	16853_4#81.gff
ce1	ERS710444|SC|contig000014	96.522	115	4	0	1	115	21066	20952	1.65e-49	190	16853_4#81.gff
ce1	ERS710444|SC|contig000009	96.522	115	4	0	1	115	99983	100097	1.65e-49	190	16853_4#81.gff
ce1	ERS710442|SC|contig000028	96.522	115	4	0	1	115	1495	1381	1.66e-49	190	16853_4#79.gff
ce1	ERS710442|SC|contig000020	96.522	115	4	0	1	115	8936	9050	1.66e-49	190	16853_4#79.gff
ce1	ERS710441|SC|contig000024	96.522	115	4	0	1	115	6716	6830	1.67e-49	190	16853_4#78.gff
ce1	ERS710441|SC|contig000020	96.522	115	4	0	1	115	9455	9341	1.67e-49	190	16853_4#78.gff
ce1	ERS710431|SC|contig000012	96.522	115	4	0	1	115	3625	3511	1.73e-49	190	16853_4#68.gff
ce1	ERS710431|SC|contig000013	96.522	115	4	0	1	115	2304	2190	1.73e-49	190	16853_4#68.gff
ce1	ERS710431|SC|contig000031	96.522	115	4	0	1	115	863	749	1.73e-49	190	16853_4#68.gff
ce1	ERS710431|SC|contig000019	96.522	115	4	0	1	115	4038	4152	1.73e-49	190	16853_4#68.gff
ce1	ERS710431|SC|contig000014	96.522	115	4	0	1	115	3905	3791	1.73e-49	190	16853_4#68.gff
ce1	ERS710431|SC|contig000011	96.522	115	4	0	1	115	3253	3139	1.73e-49	190	16853_4#68.gff
ce1	ERS710431|SC|contig000011	96.522	115	4	0	1	115	15658	15544	1.73e-49	190	16853_4#68.gff
ce1	LCUE01000020	96.522	115	4	0	1	115	6081	6195	1.73e-49	190	Vibrio_metoecus_07_2435.gff
ce1	LCUE01000023	96.522	115	4	0	1	115	3498	3612	1.73e-49	190	Vibrio_metoecus_07_2435.gff
ce1	LCUE01000001	96.522	115	4	0	1	115	997999	998113	1.73e-49	190	Vibrio_metoecus_07_2435.gff
ce1	ACZT01000014	96.522	115	4	0	1	115	45383	45269	1.77e-49	190	Vibrio_metoecus_RC341.gff
ce1	ACZT01000014	96.522	115	4	0	1	115	62563	62449	1.77e-49	190	Vibrio_metoecus_RC341.gff
ce1	ADBD01000010	96.522	115	4	0	1	115	77143	77257	1.8e-49	190	Vibrio_sp_RC586.gff
ce1	ADBD01000010	96.522	115	4	0	1	115	79296	79410	1.8e-49	190	Vibrio_sp_RC586.gff
ce1	ADBD01000010	96.522	115	4	0	1	115	85128	85242	1.8e-49	190	Vibrio_sp_RC586.gff
ce1	ADBD01000010	96.522	115	4	0	1	115	102007	102121	1.8e-49	190	Vibrio_sp_RC586.gff
ce1	|SC|contig000318	96.522	115	4	0	1	115	546	660	2.5e-49	190	SRR221551.gff
ce1	|SC|contig000034	96.522	115	4	0	1	115	5204	5090	2.5e-49	190	SRR221551.gff
ce1	NC_017269_1_2	96.552	116	3	1	1	115	324363	324478	4.96e-49	188	Vibrio_cholerae_LMA3984_4_GCF_000195065_1.gff
ce1	ERS2493687|SC|contig000006	96.552	116	3	1	1	115	619	504	5.11e-49	188	26268_1#188.spades.gff
ce1	ERS2493687|SC|contig000022	96.552	116	3	1	1	115	5320	5205	5.11e-49	188	26268_1#188.spades.gff
ce1	|SC|contig000027	96.552	116	3	1	1	115	1759	1874	5.11e-49	188	MAK757.gff
ce1	ERS2493669|SC|contig000045	96.552	116	3	1	1	115	1553	1668	5.13e-49	188	26268_1#170.spades.gff
ce1	ERS2493669|SC|contig000003	96.552	116	3	1	1	115	288830	288715	5.13e-49	188	26268_1#170.spades.gff
ce1	ERS2493671|SC|contig000066	96.552	116	3	1	1	115	760	645	5.13e-49	188	26268_1#172.spades.gff
ce1	ERS2493671|SC|contig000052	96.552	116	3	1	1	115	5819	5704	5.13e-49	188	26268_1#172.spades.gff
ce1	ERS066584|SC|contig000031	96.552	116	3	1	1	115	3171	3286	5.16e-49	188	7138_2#13.gff
ce1	ERS066584|SC|contig000020	96.552	116	3	1	1	115	8543	8428	5.16e-49	188	7138_2#13.gff
ce1	|SC|contig000145	96.552	116	3	1	1	115	474	589	5.16e-49	188	BJG_01.gff
ce1	|SC|contig000105	96.552	116	3	1	1	115	692	577	5.16e-49	188	BJG_01.gff
ce1	ERS066579|SC|contig000032	96.552	116	3	1	1	115	1389	1504	5.17e-49	188	7138_2#8.gff
ce1	ERS066579|SC|contig000020	96.552	116	3	1	1	115	5320	5435	5.17e-49	188	7138_2#8.gff
ce1	GCA_009748355.1|SC|contig000098	96.552	116	3	1	1	115	974	859	5.18e-49	188	GCA_009748355.1.gff
ce1	GCA_009748645.1|SC|contig000101	96.552	116	3	1	1	115	978	863	5.18e-49	188	GCA_009748645.1.gff
ce1	|SC|contig000018	96.552	116	3	1	1	115	6610	6495	5.18e-49	188	Vibrio_cholerae_MZO.gff
ce1	ERS2494088|SC|contig000022	96.552	116	3	1	1	115	18658	18543	5.19e-49	188	26268_1#338.spades.gff
ce1	ERS2708172|SC|contig000042	96.552	116	3	1	1	115	3	118	5.19e-49	188	27059_8#319.spades.gff
ce1	ERS2708172|SC|contig000025	96.552	116	3	1	1	115	7320	7435	5.19e-49	188	27059_8#319.spades.gff
ce1	ERS2493636|SC|contig000002	96.552	116	3	1	1	115	608236	608121	5.2e-49	188	26268_1#139.spades.gff
ce1	ERS2493636|SC|contig000002	96.552	116	3	1	1	115	608965	608850	5.2e-49	188	26268_1#139.spades.gff
ce1	ERS066577|SC|contig000051	96.552	116	3	1	1	115	183	68	5.2e-49	188	7138_2#6.gff
ce1	ERS066577|SC|contig000023	96.552	116	3	1	1	115	7216	7101	5.2e-49	188	7138_2#6.gff
ce1	GCA_009747815.1|SC|contig000095	96.552	116	3	1	1	115	1482	1597	5.2e-49	188	GCA_009747815.1.gff
ce1	ERS2493633|SC|contig000029	96.552	116	3	1	1	115	260	145	5.21e-49	188	26268_1#136.spades.gff
ce1	ERS2493633|SC|contig000016	96.552	116	3	1	1	115	8222	8107	5.21e-49	188	26268_1#136.spades.gff
ce1	ERS2493633|SC|contig000016	96.552	116	3	1	1	115	9951	9836	5.21e-49	188	26268_1#136.spades.gff
ce1	ERS2493667|SC|contig000022	96.552	116	3	1	1	115	2330	2445	5.21e-49	188	26268_1#168.spades.gff
ce1	ERS2493667|SC|contig000015	96.552	116	3	1	1	115	3035	2920	5.21e-49	188	26268_1#168.spades.gff
ce1	ERS2493681|SC|contig000016	96.552	116	3	1	1	115	6746	6861	5.21e-49	188	26268_1#182.spades.gff
ce1	ERS2493681|SC|contig000015	96.552	116	3	1	1	115	3035	2920	5.21e-49	188	26268_1#182.spades.gff
ce1	ERS066588|SC|contig000033	96.552	116	3	1	1	115	986	871	5.21e-49	188	7138_2#17.gff
ce1	|SC|contig000037	96.552	116	3	1	1	115	744	629	5.21e-49	188	Vibrio_cholerae_V52.gff
ce1	|SC|contig000035	96.552	116	3	1	1	115	716	601	5.22e-49	188	12129_1.gff
ce1	|SC|contig000028	96.552	116	3	1	1	115	1844	1729	5.22e-49	188	12129_1.gff
ce1	ERS044976|SC|contig000018	96.552	116	3	1	1	115	297	182	5.22e-49	188	6930_1#16.gff
ce1	ERS044976|SC|contig000018	96.552	116	3	1	1	115	5240	5125	5.22e-49	188	6930_1#16.gff
ce1	ERS066576|SC|contig000043	96.552	116	3	1	1	115	992	877	5.22e-49	188	7138_2#5.gff
ce1	GCA_009747065.1|SC|contig000041	96.552	116	3	1	1	115	3950	3835	5.22e-49	188	GCA_009747065.1.gff
ce1	GCA_009747565.1|SC|contig000049	96.552	116	3	1	1	115	306	191	5.22e-49	188	GCA_009747565.1.gff
ce1	GCA_009748205.1|SC|contig000090	96.552	116	3	1	1	115	985	1100	5.22e-49	188	GCA_009748205.1.gff
ce1	GCA_009748385.1|SC|contig000090	96.552	116	3	1	1	115	1006	1121	5.22e-49	188	GCA_009748385.1.gff
ce1	GCA_009748615.1|SC|contig000079	96.552	116	3	1	1	115	737	622	5.22e-49	188	GCA_009748615.1.gff
ce1	|SC|contig000100	96.552	116	3	1	1	115	966	851	5.22e-49	188	NCTC_8457.gff
ce1	|SC|contig000023	96.552	116	3	1	1	115	5200	5315	5.23e-49	188	3569_08.gff
ce1	|SC|contig000020	96.552	116	3	1	1	115	11324	11439	5.23e-49	188	CNRVC940059_GGTAGC.gff
ce1	|SC|contig000020	96.552	116	3	1	1	115	17283	17398	5.23e-49	188	CNRVC940059_GGTAGC.gff
ce1	|SC|contig000034	96.552	116	3	1	1	115	9604	9719	5.23e-49	188	CNRVC940060_ACTGAT.gff
ce1	|SC|contig000043	96.552	116	3	1	1	115	5332	5447	5.23e-49	188	CNRVC940060_ACTGAT.gff
ce1	GCA_009747305.1|SC|contig000045	96.552	116	3	1	1	115	1964	2079	5.23e-49	188	GCA_009747305.1.gff
ce1	GCA_009748235.1|SC|contig000061	96.552	116	3	1	1	115	244	129	5.23e-49	188	GCA_009748235.1.gff
ce1	GCA_009748725.1|SC|contig000082	96.552	116	3	1	1	115	1204	1319	5.23e-49	188	GCA_009748725.1.gff
ce1	GCA_009748885.1|SC|contig000052	96.552	116	3	1	1	115	306	191	5.23e-49	188	GCA_009748885.1.gff
ce1	ERS135720|SC|contig000022	96.552	116	3	1	1	115	5443	5558	5.24e-49	188	8014_8#19.gff
ce1	|SC|contig000017	96.552	116	3	1	1	115	12586	12701	5.24e-49	188	CNRVC030227_TAATCG.gff
ce1	|SC|contig000026	96.552	116	3	1	1	115	10473	10358	5.24e-49	188	CNRVC160168_TGACCA.gff
ce1	|SC|contig000032	96.552	116	3	1	1	115	5332	5447	5.24e-49	188	CNRVC160168_TGACCA.gff
ce1	|SC|contig000026	96.552	116	3	1	1	115	668	553	5.24e-49	188	CNRVC940058_GAGTGG.gff
ce1	|SC|contig000030	96.552	116	3	1	1	115	5385	5500	5.24e-49	188	CNRVC940058_GAGTGG.gff
ce1	|SC|contig000022	96.552	116	3	1	1	115	375	260	5.24e-49	188	CNRVC940058_GAGTGG.gff
[truncated: 57,013 more rows]

## Sheet: Table S2
Sanger_lane_ID	name	Serogroup_simplified	country	country_simplified	accession_number	lineage	toxigenic_harbours_ctxAB	top_hit_VCR_harboured
10541_1_88	VC_521_09	O1/O139 explicitly	Paraguay	Americas	ERR353352	MX-2	yes	/
10541_1_89	VC_2283_05	O1/O139 explicitly	Argentina	Argentina	ERR353353	MX-2	yes	/
12129_1	12129_1	O1/O139 explicitly	Australia	Other	ACFQ00000000	/	/	/
12941_1_4	MP_070116	O1/O139 explicitly	Bangladesh	Other	ERR568405	/	/	/
12941_1_6	ICVB_2236_02	O1/O139 explicitly	Bangladesh	Other	ERR568407	7PET	yes	/
150136_S4	150136_S4	other	Sudan	Other	ERR2008310	/	yes	/
150137_S6	150137_S6	other	Sudan	Other	ERR2008311	/	yes	/
16244_7_39	CNRVC140119	O1/O139 explicitly	Brazil	Americas	ERR976490	ELA-1	/	/
16244_7_40	CNRVC140120	O1/O139 explicitly	Brazil	Americas	ERR976491	ELA-1	/	/
16853_4_65	TUC_J31_W	other	Argentina	Argentina	ERR1024527	/	yes	/
16853_4_66	TUC_VC849_07	other	Argentina	Argentina	ERR1024528	MX-2	/	/
16853_4_68	TUC_SF366	O1/O139 explicitly	Argentina	Argentina	ERR1024530	Gulf_Coast	yes	/
16853_4_69	TUC_VC182_14	O1/O139 explicitly	Argentina	Argentina	ERR1024531	MX-2	/	/
16853_4_70	TUC_Me3	other	Argentina	Argentina	ERR1024532	/	/	/
16853_4_71	TUC_T717	O1/O139 explicitly	Argentina	Argentina	ERR1024533	/	/	/
16853_4_72	TUC_T12550	O1/O139 explicitly	Argentina	Argentina	ERR1024534	ELA-1	/	/
16853_4_73	TUC_T13074	O1/O139 explicitly	Argentina	Argentina	ERR1024535	ELA-1	/	/
16853_4_74	TUC_T2220	O1/O139 explicitly	Argentina	Argentina	ERR1024536	ELA-1	/	/
16853_4_75	TUC_T522	O1/O139 explicitly	Argentina	Argentina	ERR1024537	ELA-1	/	/
16853_4_76	TUC_T5957	O1/O139 explicitly	Argentina	Argentina	ERR1024538	ELA-1	/	/
16853_4_77	TUC_T610	O1/O139 explicitly	Argentina	Argentina	ERR1024539	ELA-1	/	/
16853_4_78	TUC_T777	O1/O139 explicitly	Argentina	Argentina	ERR1024540	/	/	/
16853_4_79	TUC_T1437	O1/O139 explicitly	Argentina	Argentina	ERR1024541	/	/	/
16853_4_80	TUC_VC591_14	O1/O139 explicitly	Argentina	Argentina	ERR1024542	ELA-1	/	/
16853_4_81	TUC_T2734	other	Argentina	Argentina	ERR1024543	/	/	/
16853_4_82	TUC_NI16	O1/O139 explicitly	Nicaragua	Americas	ERR1024544	/	/	/
2012EL_1759	2012EL_1759	other	Haiti	Americas	PRJNA207363	/	/	/
26237_7_166	CCBT0411	O1/O139 explicitly	Argentina	Argentina	ERS2493953	/	/	/
26237_7_42	CCBT0058	other	Argentina	Argentina	ERS2493973	/	/	/
26237_7_44	CCBT0081	other	Argentina	Argentina	ERS2493975	/	/	Allele 2
26237_7_45	CCBT0119	other	Argentina	Argentina	ERS2493976	/	/	/
26237_7_47	CCBT0131	other	Argentina	Argentina	ERS2493978	A2	/	Allele 1
26237_7_48	CCBT0135	other	Argentina	Argentina	ERS2493979	A2	/	Allele 1
26237_7_49	CCBT0136	other	Argentina	Argentina	ERS2493980	A2	/	Allele 1
26237_7_58	CCBT0146	other	Argentina	Argentina	ERS2493990	/	/	/
26237_7_90	CCBT0443	other	Argentina	Argentina	ERS2494032	A3	/	/
26268_1_103	CCBT0007	other	Argentina	Argentina	ERS2493600	/	/	Allele 2
26268_1_104	CCBT0008	other	Argentina	Argentina	ERS2493601	A4	/	/
26268_1_114	CCBT0018	other	Argentina	Argentina	ERS2493611	A4	/	/
26268_1_116	CCBT0020	other	Argentina	Argentina	ERS2493613	/	/	/
26268_1_122	CCBT0026	other	Argentina	Argentina	ERS2493619	/	/	/
26268_1_127	CCBT0033	other	Argentina	Argentina	ERS2493624	/	/	/
26268_1_136	CCBT0042	other	Argentina	Argentina	ERS2493633	/	/	/
26268_1_137	CCBT0043	other	Argentina	Argentina	ERS2493634	/	/	/
26268_1_138	CCBT0044	other	Argentina	Argentina	ERS2493635	/	/	/
26268_1_139	CCBT0045	other	Argentina	Argentina	ERS2493636	/	/	/
26268_1_146	CCBT0053	other	Argentina	Argentina	ERS2493643	/	/	/
26268_1_147	CCBT0054	other	Argentina	Argentina	ERS2493644	/	/	/
26268_1_150	CCBT0060	other	Argentina	Argentina	ERS2493647	/	/	/
26268_1_151	CCBT0061	other	Argentina	Argentina	ERS2493648	A1	/	/
26268_1_153	CCBT0063	other	Argentina	Argentina	ERS2493650	/	/	/
26268_1_162	CCBT0072	other	Argentina	Argentina	ERS2493659	A1	/	/
26268_1_163	CCBT0073	other	Argentina	Argentina	ERS2493660	/	/	/
26268_1_165	CCBT0077	other	Argentina	Argentina	ERS2493664	/	/	/
26268_1_167	CCBT0079	other	Argentina	Argentina	ERS2493666	/	/	/
26268_1_168	CCBT0082	other	Argentina	Argentina	ERS2493667	/	/	/
26268_1_170	CCBT0084	other	Argentina	Argentina	ERS2493669	/	/	/
26268_1_172	CCBT0086	other	Argentina	Argentina	ERS2493671	/	/	/
26268_1_173	CCBT0087	other	Argentina	Argentina	ERS2493672	A4	/	/
26268_1_176	CCBT0090	other	Argentina	Argentina	ERS2493675	/	/	/
26268_1_179	CCBT0093	other	Argentina	Argentina	ERS2493678	/	/	/
26268_1_180	CCBT0094	other	Argentina	Argentina	ERS2493679	/	/	/
26268_1_182	CCBT0096	other	Argentina	Argentina	ERS2493681	/	/	/
26268_1_185	CCBT0099	other	Argentina	Argentina	ERS2493684	/	/	/
26268_1_187	CCBT0101	other	Argentina	Argentina	ERS2493686	/	/	/
26268_1_188	CCBT0102	other	Argentina	Argentina	ERS2493687	/	/	Allele 1
26268_1_192	CCBT0106	other	Argentina	Argentina	ERS2493691	/	/	/
26268_1_198	CCBT0112	other	Argentina	Argentina	ERS2493697	/	/	/
26268_1_199	CCBT0113	other	Argentina	Argentina	ERS2493698	A1	/	/
26268_1_201	CCBT0115	other	Argentina	Argentina	ERS2493700	/	/	/
26268_1_203	CCBT0117	other	Argentina	Argentina	ERS2493702	/	/	/
26268_1_204	CCBT0118	O1/O139 explicitly	Argentina	Argentina	ERS2493703	ELA-3	/	/
26268_1_213	CCBT0129	other	Argentina	Argentina	ERS2493718	/	/	/
26268_1_222	CCBT0151	other	Argentina	Argentina	ERS2493727	A3	/	/
26268_1_232	CCBT0162	other	Argentina	Argentina	ERS2493715	/	/	/
26268_1_324	CCBT0174	O1/O139 explicitly	Argentina	Argentina	ERS2494074	ELA-3	/	/
26268_1_334	CCBT0491	other	Argentina	Argentina	ERS2494084	A3	/	/
26268_1_336	CCBT0493	other	Argentina	Argentina	ERS2494086	/	/	/
26268_1_337	CCBT0494	other	Argentina	Argentina	ERS2494087	/	/	/
26268_1_338	CCBT0495	other	Argentina	Argentina	ERS2494088	/	/	/
26268_1_339	CCBT0496	other	Argentina	Argentina	ERS2494089	/	/	/
26268_1_340	CCBT0497	O1/O139 explicitly	Argentina	Argentina	ERS2494090	Gulf_Coast	yes	/
26268_1_343	CCBT0500	other	Argentina	Argentina	ERS2494093	/	/	/
26268_1_77	CCBT0320	O1/O139 explicitly	Argentina	Argentina	ERS2493864	Gulf_Coast	yes	/
27059_8_310	VC001	other	Argentina	Argentina	ERS2708163	/	/	Allele 1
27059_8_311	VC002	other	Argentina	Argentina	ERS2708164	/	/	/
27059_8_317	VC008	other	Argentina	Argentina	ERS2708170	/	/	Allele 1
27059_8_318	VC009	other	Argentina	Argentina	ERS2708171	/	/	/
27059_8_319	VC010	other	Argentina	Argentina	ERS2708172	/	/	/
27059_8_321	VC012	other	Argentina	Argentina	ERS2708174	/	/	/
28103_1_221	VC024	other	Argentina	Argentina	ERS2865801	A3	/	/
28103_1_259	VC034	other	Argentina	Argentina	ERS2865811	/	/	/
3569_08	3569_08	O1/O139 explicitly	USA	Americas	PRJNA73589	Gulf_Coast	/	/
4056_2_8	GP8	O1/O139 explicitly	India	Other	ERR018129	Classical	yes	/
4056_5_10	A70	O1/O139 explicitly	Bangladesh	Other	ERR018133	Classical	yes	/
4056_7_2	A219 (2538-86)	O1/O139 explicitly	USA	Americas	ERR018162	Gulf_Coast	yes	/
4056_7_5	A213 (917-84)	O1/O139 explicitly	USA	Americas	ERR018165	Gulf_Coast	/	/
4056_7_6	A209 (2741-80)	O1/O139 explicitly	USA	Americas	ERR018166	Gulf_Coast	/	/
4056_8_5	A389	O1/O139 explicitly	Bangladesh	Other	ERR018178	Classical	yes	/
4075_3_1	GP16	O1/O139 explicitly	India	Other	ERR018184	Classical	yes	/
6353_8_4	Mex15	O1/O139 explicitly	Mexico	Americas	ERR042755	Classical	yes	/
6353_8_5	Mex16	O1/O139 explicitly	Mexico	Americas	ERR042756	Classical	yes	/
6437_7_1	87211	other	Mexico	Americas	ERR044778	/	/	/
6437_7_12	97639_1	O1/O139 explicitly	Mexico	Americas	ERR044789	Classical	yes	/
6437_7_13	93154	O1/O139 explicitly	Mexico	Americas	ERR044790	Classical	yes	/
6437_7_15	95409	O1/O139 explicitly	Mexico	Americas	ERR044792	Classical	yes	/
6437_7_16	95412	O1/O139 explicitly	Mexico	Americas	ERR044793	Classical	yes	/
6930_1_13	S-18	other	Australia	Other	ERR063653	/	/	/
6930_1_16	S-29	O1/O139 explicitly	Australia	Other	ERR063656	ELA-2	/	/
6930_3_15	Mex1	other	Mexico	Americas	ERR063672	/	/	/
7138_2_10	2174	O1/O139 explicitly	Mexico	Americas	ERR108525	ELA-3	/	/
7138_2_11	2370	O1/O139 explicitly	Mexico	Americas	ERR108526	ELA-4	/	/
7138_2_12	2709	O1/O139 explicitly	Mexico	Americas	ERR108527	ELA-4	/	/
7138_2_13	1354	O1/O139 explicitly	Mexico	Americas	ERR108528	ELA-2	/	/
7138_2_14	644	O1/O139 explicitly	Mexico	Americas	ERR108529	/	/	/
7138_2_15	1835	O1/O139 explicitly	Mexico	Americas	ERR108530	/	/	/
7138_2_16	1582	O1/O139 explicitly	Mexico	Americas	ERR108531	/	/	/
7138_2_17	1146	O1/O139 explicitly	Mexico	Americas	ERR108532	ELA-3	/	/
7138_2_18	1148	O1/O139 explicitly	Mexico	Americas	ERR108533	MX-1	/	/
7138_2_19	1596	O1/O139 explicitly	Mexico	Americas	ERR108534	MX-2	/	/
7138_2_23	1474	O1/O139 explicitly	Mexico	Americas	ERR108538	MX-1	/	/
7138_2_4	1127	O1/O139 explicitly	Mexico	Americas	ERR108519	MX-2	/	/
7138_2_5	1876	O1/O139 explicitly	Mexico	Americas	ERR108520	MX-2	/	/
7138_2_6	909	O1/O139 explicitly	Mexico	Americas	ERR108521	ELA-2	/	/
7138_2_8	848	O1/O139 explicitly	Mexico	Americas	ERR108523	/	/	/
7138_2_9	2710	O1/O139 explicitly	Mexico	Americas	ERR108524	ELA-3	/	/
7298_5_24	KNE114	other	Kenya	Other	ERR117494	/	/	/
7298_5_32	KNE109A	other	Kenya	Other	ERR117502	/	/	/
7298_5_35	KNE109B	other	Kenya	Other	ERR117505	/	/	/
8014_8_19	3145	O1/O139 explicitly	Mexico	Americas	ERR163251	ELA-2	/	/
8014_8_25	2908	O1/O139 explicitly	Mexico	Americas	ERR163257	ELA-2	/	/
8014_8_26	3271	O1/O139 explicitly	Mexico	Americas	ERR163258	ELA-3	/	/
8014_8_29	391	O1/O139 explicitly	Mexico	Americas	ERR163261	MX-2	/	/
8014_8_30	586	O1/O139 explicitly	Mexico	Americas	ERR163262	MX-2	/	/
8014_8_32	667	O1/O139 explicitly	Mexico	Americas	ERR163264	MX-2	/	/
8014_8_33	819	O1/O139 explicitly	Mexico	Americas	ERR163265	MX-2	/	/
8014_8_34	2283	O1/O139 explicitly	Mexico	Americas	ERR163266	MX-2	/	/
8014_8_35	2284	O1/O139 explicitly	Mexico	Americas	ERR163267	MX-2	yes	/
8014_8_37	2806	other	Mexico	Americas	ERR163269	/	/	/
930125_S5	930125_S5	other	Sudan	Other	ERR2008312	/	yes	/
BJG_01	BJG_01	other	USA	Americas	NZ_AFOU00000000	/	/	/
BX330286	BX330286	O1/O139 explicitly	Australia	Other	ACIA00000000	/	yes	/
CNRVC030112_CCAACA	99/19C	O1/O139 explicitly	Mexico	Americas	ERR2008351	MX-1	/	/
CNRVC030118_CAGGCG	99/1127	O1/O139 explicitly	Mexico	Americas	ERR2008354	MX-2	/	/
CNRVC030119_CACCGG	99/1468	O1/O139 explicitly	Mexico	Americas	ERR2008355	MX-1	/	/
CNRVC030121_CTATAC	99/2110	O1/O139 explicitly	Mexico	Americas	ERR2008356	MX-2	/	/
CNRVC030123_CAGGCG	99/2114	O1/O139 explicitly	Mexico	Americas	ERR2008357	ELA-2	/	/
CNRVC030130_AGTTCC	92/33213	O1/O139 explicitly	Mexico	Americas	ERR2008364	7PET	yes	/
CNRVC030189_TCGAAG	00/3079	O1/O139 explicitly	Mexico	Americas	ERR2008415	MX-2	/	/
CNRVC030190_CTATAC	00/3242	O1/O139 explicitly	Mexico	Americas	ERR2008416	ELA-3	yes	/
CNRVC030191_CTCAGA	00/3259	O1/O139 explicitly	Mexico	Americas	ERR2008417	MX-3	/	/
CNRVC030210_GTCCGC	98/659	O1/O139 explicitly	Mexico	Americas	ERR2008427	MX-1	/	/
CNRVC030211_GTGAAA	98/660	O1/O139 explicitly	Mexico	Americas	ERR2008428	MX-1	/	/
CNRVC030212_GTTTCG	98/1453c	O1/O139 explicitly	Mexico	Americas	ERR2008429	MX-1	/	/
CNRVC030214_CAAAAG	99/2118	O1/O139 explicitly	Mexico	Americas	ERR2008431	MX-2	/	/
CNRVC030215_TAGCTT	98/2222	O1/O139 explicitly	Mexico	Americas	ERR2008432	MX-1	/	/
CNRVC030219_CAACTA	00/3240	O1/O139 explicitly	Mexico	Americas	ERR2008435	MX-3	/	/
CNRVC030220_CACCGG	00/3260	O1/O139 explicitly	Mexico	Americas	ERR2008743	MX-3	/	/
CNRVC030226_GCGCTA	00/51.7	O1/O139 explicitly	Mexico	Americas	ERR2008744	MX-1	/	/
CNRVC030227_TAATCG	00/3275	O1/O139 explicitly	Mexico	Americas	ERR2008745	MX-2	/	/
CNRVC030231_TACAGC	97/670	O1/O139 explicitly	Mexico	Americas	ERR2008747	ELA-3	/	/
CNRVC160167_CGATGT	3222	O1/O139 explicitly	Brazil	Americas	ERR2008754	ELA-1	/	/
CNRVC160168_TGACCA	354	O1/O139 explicitly	Bolivia	Americas	ERR2008755	ELA-5	/	/
CNRVC940054_GTGAAA	2583-87	O1/O139 explicitly	Peru	Americas	ERR2008763	Gulf_Coast	/	/
CNRVC940055_GTGGCC	CM 91-3	O1/O139 explicitly	Mexico	Americas	ERR2008764	ELA-4	/	/
CNRVC940056_GTTTCG	1074-78	O1/O139 explicitly	Brazil	Americas	ERR2008765	ELA-1	/	/
CNRVC940057_CGTACG	C 7724	O1/O139 explicitly	El Salvador	Americas	ERR2008766	Gulf_Coast	/	/
CNRVC940058_GAGTGG	C 7641	O1/O139 explicitly	Guatemala	Americas	ERR2008767	ELA-2	/	/
CNRVC940059_GGTAGC	C 7654	O1/O139 explicitly	USA	Americas	ERR2008768	ELA-2	/	/
CNRVC940060_ACTGAT	C 7965	O1/O139 explicitly	Bolivia	Americas	ERR2008769	ELA-5	/	/
CNRVC940061_ATGAGC	C 8108	O1/O139 explicitly	Trinidad	Americas	ERR2008770	/	/	/
CNRVC940062_ATTCCT	C 8481	O1/O139 explicitly	Brazil	Americas	ERR2008771	ELA-1	/	/
CP1035	CP1035	O1/O139 explicitly	Mexico	Americas	PRJNA63989	MX-1	/	/
CP1037	CP1037	O1/O139 explicitly	Mexico	Americas	PRJNA63991	ELA-3	/	/
CP1110	CP1110	other	USA	Americas	NZ_AMWF00000000	/	yes	/
CT5369_93	CT5369_93	O1/O139 explicitly	Brazil	Americas	PRJNA40501	/	/	/
EM1676A	EM1676A	O1/O139 explicitly	Bangladesh	Other	GCA_000348345.2	/	/	/
ERR576973	C6706_CDC	O1/O139 explicitly	Peru	Americas	ERR576973	7PET	yes	/
ERR632095	3247_CN	other	China	Other	ERR632095	Gulf_Coast	yes	/
GCA_009746685.1	04-1_S36	other	China	Other	GCA_009746685.1	/	/	/
GCA_009746805.1	08-1_S127	other	China	Other	GCA_009746805.1	/	/	/
GCA_009746825.1	09-36_S48	other	China	Other	GCA_009746825.1	/	/	/
GCA_009746835.1	09-34_S47	other	China	Other	GCA_009746835.1	/	/	/
GCA_009746845.1	11-4_S24	other	China	Other	GCA_009746845.1	/	/	/
GCA_009746885.1	07-11_S111	other	China	Other	GCA_009746885.1	/	/	/
GCA_009746895.1	10-1_S10	other	China	Other	GCA_009746895.1	/	/	/
GCA_009746905.1	07-6_S126	other	China	Other	GCA_009746905.1	/	/	/
GCA_009746945.1	06-18_S40	other	China	Other	GCA_009746945.1	/	/	/
GCA_009746965.1	06-6_S157	other	China	Other	GCA_009746965.1	/	/	/
GCA_009746985.1	09-41_S154	other	China	Other	GCA_009746985.1	/	yes	/
GCA_009746995.1	10-4_S18	other	China	Other	GCA_009746995.1	/	/	/
GCA_009747005.1	05-14_S103	other	China	Other	GCA_009747005.1	/	/	/
GCA_009747015.1	10-3_S17	other	China	Other	GCA_009747015.1	/	/	/
GCA_009747065.1	09-3_S42	other	China	Other	GCA_009747065.1	/	/	/
GCA_009747075.1	09-4_S9	other	China	Other	GCA_009747075.1	/	/	/
GCA_009747085.1	08-23_S136	other	China	Other	GCA_009747085.1	/	/	/
GCA_009747115.1	09-30_S43	other	China	Other	GCA_009747115.1	/	/	/
GCA_009747145.1	07-10_S110	other	China	Other	GCA_009747145.1	/	/	/
GCA_009747155.1	06-9_S159	other	China	Other	GCA_009747155.1	/	/	/
GCA_009747165.1	01-8_S93	other	China	Other	GCA_009747165.1	/	/	/
GCA_009747175.1	01-7_S33	other	China	Other	GCA_009747175.1	/	/	/
GCA_009747185.1	00-3_S89	other	China	Other	GCA_009747185.1	/	/	/
GCA_009747245.1	00-13_S31	other	China	Other	GCA_009747245.1	/	/	/
GCA_009747265.1	12-4_S82	other	China	Other	GCA_009747265.1	/	/	/
GCA_009747285.1	12-5_S29	other	China	Other	GCA_009747285.1	/	/	/
GCA_009747305.1	00-14_S88	other	China	Other	GCA_009747305.1	/	/	/
GCA_009747325.1	12-6_S30	other	China	Other	GCA_009747325.1	/	/	/
GCA_009747335.1	12-3_S81	other	China	Other	GCA_009747335.1	/	/	/
GCA_009747365.1	12-1_S28	other	China	Other	GCA_009747365.1	/	/	/
GCA_009747375.1	11-7_S27	other	China	Other	GCA_009747375.1	/	/	/
GCA_009747395.1	12-2_S156	other	China	Other	GCA_009747395.1	/	/	/
GCA_009747415.1	11-6_S26	other	China	Other	GCA_009747415.1	/	/	/
GCA_009747445.1	11-2_S78	other	China	Other	GCA_009747445.1	/	/	/
GCA_009747465.1	11-1_S22	other	China	Other	GCA_009747465.1	/	/	/
GCA_009747485.1	10-9_S21	other	China	Other	GCA_009747485.1	/	/	/
GCA_009747505.1	10-5_S19	other	China	Other	GCA_009747505.1	/	/	/
GCA_009747515.1	10-6_S20	other	China	Other	GCA_009747515.1	/	/	/
GCA_009747545.1	10-18_S16	other	China	Other	GCA_009747545.1	/	/	/
GCA_009747565.1	11-3_S23	other	China	Other	GCA_009747565.1	/	/	/
GCA_009747575.1	10-14_S13	other	China	Other	GCA_009747575.1	/	/	/
GCA_009747605.1	10-16_S65	other	China	Other	GCA_009747605.1	/	/	/
GCA_009747615.1	10-15_S14	other	China	Other	GCA_009747615.1	/	/	/
GCA_009747645.1	10-12_S11	other	China	Other	GCA_009747645.1	/	/	/
GCA_009747665.1	09-9_S58	other	China	Other	GCA_009747665.1	/	/	/
GCA_009747685.1	09-8_S57	other	China	Other	GCA_009747685.1	/	/	/
GCA_009747695.1	09-7_S56	other	China	Other	GCA_009747695.1	/	/	/
GCA_009747705.1	10-11_S60	other	China	Other	GCA_009747705.1	/	/	/
GCA_009747745.1	09-6_S55	other	China	Other	GCA_009747745.1	/	/	/
GCA_009747755.1	09-40_S53	other	China	Other	GCA_009747755.1	/	/	/
GCA_009747765.1	09-39_S51	other	China	Other	GCA_009747765.1	/	/	/
GCA_009747805.1	09-38_S50	other	China	Other	GCA_009747805.1	/	/	/
GCA_009747815.1	09-33_S46	other	China	Other	GCA_009747815.1	/	/	/
GCA_009747845.1	09-32_S45	other	China	Other	GCA_009747845.1	/	/	/
GCA_009747865.1	09-29_S41	other	China	Other	GCA_009747865.1	/	/	/
GCA_009747875.1	09-31_S44	other	China	Other	GCA_009747875.1	/	/	/
GCA_009747905.1	09-27_S39	other	China	Other	GCA_009747905.1	/	/	/
GCA_009747915.1	09-28_S40	other	China	Other	GCA_009747915.1	/	/	/
GCA_009747945.1	09-26_S38	other	China	Other	GCA_009747945.1	/	/	/
GCA_009747955.1	09-25_S37	other	China	Other	GCA_009747955.1	/	/	/
GCA_009747985.1	09-24_S36	other	China	Other	GCA_009747985.1	/	/	/
GCA_009748005.1	09-21_S34	other	China	Other	GCA_009748005.1	/	/	/
GCA_009748025.1	09-20_S8	other	China	Other	GCA_009748025.1	/	/	/
GCA_009748035.1	09-23_S35	other	China	Other	GCA_009748035.1	/	/	/
GCA_009748055.1	09-19_S32	other	China	Other	GCA_009748055.1	/	/	/
GCA_009748085.1	09-18_S31	other	China	Other	GCA_009748085.1	/	/	/
GCA_009748105.1	09-17_S30	other	China	Other	GCA_009748105.1	/	/	/
GCA_009748115.1	09-14_S24	other	China	Other	GCA_009748115.1	/	/	/
GCA_009748125.1	09-16_S26	other	China	Other	GCA_009748125.1	/	/	/
GCA_009748165.1	09-15_S25	other	China	Other	GCA_009748165.1	/	/	/
GCA_009748185.1	09-13_S143	other	China	Other	GCA_009748185.1	/	/	/
GCA_009748205.1	09-10_S141	other	China	Other	GCA_009748205.1	/	/	/
GCA_009748215.1	08-7_S140	other	China	Other	GCA_009748215.1	/	/	/
GCA_009748235.1	08-8_S161	other	China	Other	GCA_009748235.1	/	/	/
GCA_009748265.1	09-12_S142	other	China	Other	GCA_009748265.1	/	/	/
GCA_009748275.1	08-6_S139	other	China	Other	GCA_009748275.1	/	/	/
GCA_009748285.1	08-4_S138	other	China	Other	GCA_009748285.1	/	/	/
GCA_009748325.1	08-3_S137	other	China	Other	GCA_009748325.1	/	/	/
GCA_009748345.1	08-22_S135	other	China	Other	GCA_009748345.1	/	/	/
GCA_009748355.1	08-19_S131	other	China	Other	GCA_009748355.1	/	/	/
GCA_009748385.1	08-21_S134	other	China	Other	GCA_009748385.1	/	/	/
GCA_009748405.1	08-20_S133	other	China	Other	GCA_009748405.1	/	/	/
GCA_009748425.1	08-16_S130	other	China	Other	GCA_009748425.1	/	/	/
GCA_009748435.1	08-14_S129	other	China	Other	GCA_009748435.1	/	/	/
GCA_009748455.1	08-15_S160	other	China	Other	GCA_009748455.1	/	/	/
GCA_009748485.1	08-12_S128	other	China	Other	GCA_009748485.1	/	/	/
GCA_009748505.1	07-3_S124	other	China	Other	GCA_009748505.1	/	/	/
GCA_009748525.1	08-10_S23	other	China	Other	GCA_009748525.1	/	/	/
GCA_009748545.1	07-4_S125	other	China	Other	GCA_009748545.1	/	/	/
GCA_009748555.1	07-19_S123	other	China	Other	GCA_009748555.1	/	/	/
GCA_009748585.1	07-18_S122	other	China	Other	GCA_009748585.1	/	/	/
GCA_009748605.1	07-13_S119	other	China	Other	GCA_009748605.1	/	/	/
GCA_009748615.1	07-16_S121	other	China	Other	GCA_009748615.1	/	/	/
GCA_009748645.1	07-12_S118	other	China	Other	GCA_009748645.1	/	yes	/
GCA_009748665.1	06-20_S107	other	China	Other	GCA_009748665.1	/	yes	/
GCA_009748685.1	06-8_S158	other	China	Other	GCA_009748685.1	/	/	/
GCA_009748695.1	06-21_S108	other	China	Other	GCA_009748695.1	/	/	/
GCA_009748725.1	06-11_S39	other	China	Other	GCA_009748725.1	/	/	/
GCA_009748745.1	05-13_S37	other	China	Other	GCA_009748745.1	/	/	/
GCA_009748765.1	05-12_S101	other	China	Other	GCA_009748765.1	/	/	/
GCA_009748775.1	04-6_S100	other	China	Other	GCA_009748775.1	/	/	/
GCA_009748805.1	03-9_S98	other	China	Other	GCA_009748805.1	/	/	/
GCA_009748825.1	03-4_S35	other	China	Other	GCA_009748825.1	/	/	/
GCA_009748835.1	03-5_S97	other	China	Other	GCA_009748835.1	/	/	/
GCA_009748865.1	03-12_S34	other	China	Other	GCA_009748865.1	/	/	/
GCA_009748885.1	03-1_S94	other	China	Other	GCA_009748885.1	/	/	/
GCA_009748895.1	01-32_S32	other	China	Other	GCA_009748895.1	/	/	/
GCA_009748925.1	10-17_S15	other	China	Other	GCA_009748925.1	7PET	yes	/
GCA_009748935.1	10-13_S12	other	China	Other	GCA_009748935.1	7PET	yes	/
GCA_009748965.1	11-5_S25	other	China	Other	GCA_009748965.1	7PET	yes	/
GCA_009748975.1	09-5_S54	other	China	Other	GCA_009748975.1	7PET	yes	/
GCA_009748985.1	09-42_S155	other	China	Other	GCA_009748985.1	7PET	yes	/
GCA_009749025.1	08-2_S132	other	China	Other	GCA_009749025.1	7PET	yes	/
GCA_009749045.1	07-15_S120	other	China	Other	GCA_009749045.1	7PET	yes	/
GCA_009749065.1	01-38_S91	other	China	Other	GCA_009749065.1	7PET	yes	/
GCA_009749075.1	05-15_S38	other	China	Other	GCA_009749075.1	7PET	yes	/
GCA_009749125.1	06-25_S109	other	China	Other	GCA_009749125.1	7PET	yes	/
GCA_009749145.1	00-12_S86	other	China	Other	GCA_009749145.1	7PET	yes	/
GCA_009749165.1	00-1_S85	other	China	Other	GCA_009749165.1	7PET	yes	/
HE25	HE-25	other	Haiti	Americas	SRR210778	/	/	/
M66	M66	O1/O139 explicitly	Indonesia	Other	CP001233CP001234	/	/	/
MAK757	MAK757	O1/O139 explicitly	Celebes Islands	Other	AAUS00000000	/	yes	/
NCTC_8457	NCTC_8457	O1/O139 explicitly	Egypt	Other	AAWD01000000	/	/	/
NHCC008D	NHCC008D	O1/O139 explicitly	Bangladesh	Other	PRJNA76249	/	/	/
RC27	RC27	O1/O139 explicitly	Indonesia	Other	PRJNA40505	Classical	yes	/
RC385	RC385	other	USA	Americas	AAKH02000000	/	/	/
SRR135541	HE_09	other	Haiti	Americas	SRR135541	/	/	/
SRR135542	HE_48	other	Haiti	Americas	SRR135542	/	/	/
SRR135547	HE_39	other	Haiti	Americas	SRR135547	/	/	/
SRR135604	HC_1A2	other	Haiti	Americas	SRR135604	/	/	/
SRR212959	HC_43B1	other	Haiti	Americas	SRR212959	/	/	/
SRR221551	HE_45	other	Haiti	Americas	SRR221551	/	/	/
SRR227317	HE-16	other	Haiti	Americas	SRR227317	/	/	Allele 2
SRR227328	HC_56A1	other	Haiti	Americas	SRR227328	/	/	/
SRR346405	HE_46	other	Haiti	Americas	SRR346405	/	/	/
SRR350020	HC_41B1	other	Haiti	Americas	SRR350020	/	/	/
SRR4039802	857	O1/O139 explicitly	Bangladesh	Other	SRR4039802	/	/	/
SRR4039803	2740-80 (resequenced)	O1/O139 explicitly	United States (Gulf Coast)	Americas	SRR4039803	Gulf_Coast	/	/
SRR4039804	3272-78	O1/O139 explicitly	United States (MD)	Americas	SRR4039804	ELA-2	/	/
SRR4039805	692-79	O1/O139 explicitly	United States (LA)	Americas	SRR4039805	/	/	/
SRR4039806	2479-86	O1/O139 explicitly	United States (LA)	Americas	SRR4039806	ELA-2	/	/
SRR4039807	1496-86	O1/O139 explicitly	United States (LA)	Americas	SRR4039807	Gulf_Coast	/	/
SRR4039808	2497-86	O1/O139 explicitly	United States (LA)	Americas	SRR4039808	Gulf_Coast	/	/
SRR4039809	2523-87	O1/O139 explicitly	United States (LA)	Americas	SRR4039809	ELA-2	/	/
SRR4039810	3223-74	O1/O139 explicitly	Guam	Americas	SRR4039810	ELA-2	/	/
SRR4039811	3225-74	O1/O139 explicitly	Guam	Americas	SRR4039811	ELA-2	/	/
SRR4039812	1074-78 (resequenced)	O1/O139 explicitly	Brazil	Americas	SRR4039812	ELA-1	/	/
SRR4039813	2633-78	O1/O139 explicitly	Brazil	Americas	SRR4039813	ELA-1	/	/
SRR4039814	MZO-2 (resequenced)	other	Bangladesh	Other	SRR4039814	/	/	/
SRR4039815	C6706 (resequenced)	O1/O139 explicitly	Peru	Americas	SRR4039815	7PET	yes	/
SRR4039816	SIO	other	United States (CA)	Americas	SRR4039816	/	/	Allele 1
SRR4039817	TP	other	United States (CA)	Americas	SRR4039817	/	/	/
SRR4039818	V52	other	Sudan	Other	SRR4039818	/	yes	/
SRR4039819	3568-07	other	Mexico	Americas	SRR4039819	/	yes	/
SRR4039820	HE46	other	Haiti	Americas	SRR4039820	/	/	/
SRR4039821	VC22	O1/O139 explicitly	United States (FL)	Americas	SRR4039821	/	/	/
SRR4039822	VC48	other	United States (FL)	Americas	SRR4039822	/	/	/
SRR4039823	VC53	other	United States (AL)	Americas	SRR4039823	/	/	/
SRR4039824	VC56	O1/O139 explicitly	United States (AL)	Americas	SRR4039824	/	/	/
SRR4039825	2559-78	O1/O139 explicitly	United States (LA)	Americas	SRR4039825	Gulf_Coast	yes	/
SRR4039826	2631-78	O1/O139 explicitly	United States (LA)	Americas	SRR4039826	ELA-1	/	/
SRR4039827	2512-86	O1/O139 explicitly	United States (LA)	Americas	SRR4039827	Gulf_Coast	yes	/
TM11079_80	TM11079_80	O1/O139 explicitly	Brazil	Americas	ACHW00000000	ELA-1	/	/
TMA_21	TMA_21	other	Brazil	Americas	ACHY00000000	/	/	/
VC_116063	116063	O1/O139 explicitly	Brazil	Americas	APFK01000000	ELA-1	/	/
VC_Amazonia	Amazonia	O1/O139 explicitly	Brazil	Americas	PRJNA224116	ELA-1	/	/
Vibrio_cholerae_10432_62_GCF_000969265_1	10432_62	other	Philippines	Other	GCF_000969265_1	/	/	/
Vibrio_cholerae_1587_genomic	1587	other	Peru	Americas	AAUR01000000	/	/	/
Vibrio_cholerae_2012EL_2176_GCF_000765415_1	2012EL_2176	O1/O139 explicitly	Haiti	Americas	GCF_000765415_1	7PET	yes	/
Vibrio_cholerae_2012Env_9_GCF_000788715_2	2012Env_9	O1/O139 explicitly	Haiti	Americas	GCF_000788715_2	ELA-3	/	/
Vibrio_cholerae_2740_80_GCF_001683415_1	2740_80	O1/O139 explicitly	USA	Americas	GCF_001683415_1	Gulf_Coast	/	/
Vibrio_cholerae_623_39	623_39	other	Bangladesh	Other	AAWG00000000	/	/	/
Vibrio_cholerae_A1552_GCF_002892855_1	A1552	O1/O139 explicitly	Peru	Americas	GCF_002892855_1	7PET	yes	/
Vibrio_cholerae_AM_19226	AM_19226	other	Bangladesh	Other	AATY01000000	/	/	/
Vibrio_cholerae_C5_GCF_001887395_1	C5	O1/O139 explicitly	Indonesia	Other	GCF_001887395_1	7PET	yes	/
Vibrio_cholerae_CRC1106_GCF_001887455_1	CRC1106	O1/O139 explicitly	India	Other	GCF_001887455_1	7PET	yes	/
Vibrio_cholerae_CRC711_GCF_001887435_1	CRC711	O1/O139 explicitly	India	Other	GCF_001887435_1	7PET	yes	/
Vibrio_cholerae_E1162_GCF_001887495_1	E1162	O1/O139 explicitly	China	Other	GCF_001887495_1	7PET	yes	/
Vibrio_cholerae_E1320_GCF_001887415_1	E1320	O1/O139 explicitly	China	Other	GCF_001887415_1	/	yes	/
Vibrio_cholerae_E506_GCF_001887475_1	E506	O1/O139 explicitly	USA	Americas	GCF_001887475_1	Gulf_Coast	yes	/
Vibrio_cholerae_E9120_GCF_001887655_1	E9120	O1/O139 explicitly	Indonesia	Other	GCF_001887655_1	7PET	yes	/
Vibrio_cholerae_Env_390_GCF_001854425_1	Env_390	O1/O139 explicitly	Haiti	Americas	GCF_001854425_1	ELA-3	/	/
Vibrio_cholerae_FDAARGOS_223_GCF_002073335_1	FDAARGOS_223	other	no data	Other	GCF_002073335_1	7PET	yes	/
Vibrio_cholerae_IEC224_GCF_000250855_1	IEC224	O1/O139 explicitly	Brazil	Americas	GCF_000250855_1	7PET	yes	/
Vibrio_cholerae_LMA3984_4_GCF_000195065_1	LMA3984_4 (additional sequence)	O1/O139 explicitly	Brazil	Americas	GCF_000195065_1	ELA-5	/	/
Vibrio_cholerae_M2140_GCF_001887635_1	M2140	O1/O139 explicitly	Australia	Other	GCF_001887635_1	/	yes	/
Vibrio_cholerae_MJ_1236_GCF_000022585_1	MJ_1236	O1/O139 explicitly	Bangladesh	Other	GCF_000022585_1	7PET	yes	/
Vibrio_cholerae_MS6_GCF_000829215_1	MS6	O1/O139 explicitly	Thailand/Myanmar border	Other	GCF_000829215_1	/	yes	/
Vibrio_cholerae_MZO	MZO_2	other	Bangladesh	Other	AAWF01000000	/	/	/
Vibrio_cholerae_MZO_3	MZO_3	other	Bangladesh	Other	AAUU01000000	/	/	/
Vibrio_cholerae_NCTC_30_GCF_900538065_1	NCTC_30	other	Egypt	Other	LS997867 / LS997868	/	/	/
Vibrio_cholerae_NCTC5395_GCF_001887515_1	NCTC_5395	O1/O139 explicitly	Iraq	Other	GCF_001887515_1	/	/	/
Vibrio_cholerae_NCTC9420_GCF_001887615_1	NCTC_9420	O1/O139 explicitly	Egypt	Other	GCF_001887615_1	/	/	/
Vibrio_cholerae_O1_biovar_El_Tor_FJ147_GCF_000963555_1	FJ147	O1/O139 explicitly	China	Other	GCF_000963555_1	7PET	yes	/
Vibrio_cholerae_O1_biovar_eltor_str_N16961_v2	N16961	O1/O139 explicitly	Bangladesh	Other	AE003852AE003853	7PET	yes	/
Vibrio_cholerae_O1_biovar_eltor_str_N16961_v2_prokka	N16961	O1/O139 explicitly	Bangladesh	Other	LT907989LT907990	7PET	yes	/
Vibrio_cholerae_O1_str_2010EL_1786_GCF_000166455_1	2010EL_1786	O1/O139 explicitly	Haiti	Americas	GCF_000166455_1	7PET	yes	/
Vibrio_cholerae_O395_GCF_000021625_1	O395	O1/O139 explicitly	India	Other	GCF_000021625_1	Classical	yes	/
Vibrio_cholerae_V51	V51	other	USA	Americas	AAKI02000000	/	yes	/
Vibrio_cholerae_V52	V52	other	Sudan	Other	AAKJ02000000	/	yes	/
Vibrio_metoecus_07_2435	07_2435	other	USA	Americas	PRJNA281423	/	/	/
Vibrio_metoecus_RC341	RC341	other	USA	Americas	PRJNA40499	/	/	/
Vibrio_sp_RC586	RC586	other	USA	Americas	PRJNA224116	/	/	/
VL426	VL426	other	UK	Other	ACHV00000000	/	/	/
